# Supplementary material for: Introducing a new tool to navigate, understand and use International Codes of Nomenclature
Source: PeerJ. 2019 Nov 25;7:e8127. doi: 10.7717/peerj.8127 (PMC6882414; doi:10.7717/peerj.8127)
Supplement: Supplemental Information 1 — This can be opened and edited with the open-source software Gephi: https://gephi.org/. [file peerj-07-8127-s001.zip]

Archive with 3 entries (2 files):
- Neticon_zoologicon_beta.gephi
- __MACOSX/
- __MACOSX/._Neticon_zoologicon_beta.gephi
