# Supplementary material for: Introducing a new tool to navigate, understand and use International Codes of Nomenclature
Source: PeerJ. 2019 Nov 25;7:e8127. doi: 10.7717/peerj.8127 (PMC6882414; doi:10.7717/peerj.8127)
Supplement: Supplemental Information 3 — This zipped file contains a folder with the live network for offline use. Please unzip the file, and locate the file called ”index.html”. Please open it with any browser exc. Google Chrome. You will get a webpage with the live network, for navigation purposes. This version of the network cannot be edited. Exported with the built-in plugin in Gephi, developed by the InteractiveVis project of the Oxford Internet Institute. [file peerj-07-8127-s003.zip]

Archive with 43 entries (34 files):
- network/
- network/index.html
- __MACOSX/
- __MACOSX/network/
- __MACOSX/network/._index.html
- network/css/
- network/css/style.css
- network/css/tablet.css
- network/htaccess_example
- network/images/
- network/images/info.png
- network/images/jisc-logo-small.png
- network/images/zoom_reset.png
- network/images/oii_text.png
- network/images/oii.png
- network/images/fancybox_sprite.png
- network/images/zoom_in.png
- network/images/sprite.png
- network/images/zoom_out.png
- network/images/blank.gif
- network/images/fancybox_loading.gif
- network/images/oii_brand.png
- network/images/CC.png
- network/images/rainbow.png
- network/js/
- network/js/excanvas.js
- network/js/fancybox/
- network/js/fancybox/jquery.fancybox.pack.js
- network/js/fancybox/jquery.fancybox.css
- network/js/jquery/
- network/js/jquery/jquery.min.js
- network/js/sigma/
- network/js/sigma/sigma.parseGexf.js
- network/js/sigma/sigma.min.js
- network/js/sigma/sigma.js
- network/js/sigma/_sigma.min.js
- network/js/sigma/sigma.parseJson.js
- network/js/sigma/parseGexf_fin.js
- network/js/main.js
- network/config.json
- network/web.config
- network/data.json
- network/README.txt
