# Supplementary material for: Introducing a new tool to navigate, understand and use International Codes of Nomenclature
Source: PeerJ. 2019 Nov 25;7:e8127. doi: 10.7717/peerj.8127 (PMC6882414; doi:10.7717/peerj.8127)
Supplement: Supplemental Information 3 — This zipped file contains a folder with the live network for offline use. Please unzip the file, and locate the file called ”index.html”. Please open it with any browser exc. Google Chrome. You will get a webpage with the live network, for navigation purposes. This version of the network cannot be edited. Exported with the built-in plugin in Gephi, developed by the InteractiveVis project of the Oxford Internet Institute. [file peerj-07-8127-s003.zip › network/config.json]

{
  "type": "network",
  "version": "1.0",
  "data": "data.json",
  "logo": {
    "file": "",
    "link": "",
    "text": "Evangelos Vlachos"
  },
  "text": {
    "more": "This is a project I have been developing during the last three years. This live network allows you to select any node (\u003d any element of the Code) and see its first degree connections. When you click on a Node its description should pop up on the right panel, telling you what this Node is about, a set of statistics and data, and all its first degree connections. You can click on the next one and navigate through the entire Code. Alternatively, you could search any term of the Glossary fo the ICZN on the left. The purpose of this network is to help people learning, using, and understanding the Code. This is a beta version, please report to me (evlacho@mef.org.ar) any issues and/or errors. Soon I plan to release the entire original network so users can use its full capabilities. ATTENTION: This is a test page; this text is property of the The International Trust for Zoological Nomenclature 1999. The Commission has granted me permission to reproduce it in this electronic form.",
    "intro": "[beta version; Juneay 2019] ATTENTION: This is a test page; this text is property of the The International Trust for Zoological Nomenclature 1999, from which I have permission to reproduce it in this electronic form. This is a network representing the structure of the International Code of Zoological Nomenclature (ICZN). The accompanying manuscript is currently under review. This page is for reviewing purposes and is NOT the final version.",
    "title": "The Network of the International Code of Zoological Nomenclature (beta)"
  },
  "legend": {
    "edgeLabel": "The logical connectiosn between the various parts of the Code.",
    "colorLabel": "Nodes: blue\u003d Articles; orange\u003d Glossary items; green\u003d Examples; Violet\u003d Recommendations; brown\u003d Important Dates",
    "nodeLabel": "Each Node represents an autonomous part of the Code"
  },
  "features": {
    "search": true,
    "groupSelectorAttribute": false,
    "hoverBehavior": "dim"
  },
  "informationPanel": {
    "groupByEdgeDirection": false,
    "imageAttribute": false
  },
  "sigma": {
    "drawingProperties": {
      "defaultEdgeType": "curve",
      "defaultHoverLabelBGColor": "#002147",
      "defaultLabelBGColor": "#ddd",
      "activeFontStyle": "bold",
      "defaultLabelColor": "#000",
      "labelThreshold": 10,
      "defaultLabelHoverColor": "#fff",
      "fontStyle": "bold",
      "hoverFontStyle": "bold",
      "defaultLabelSize": 14
    },
    "graphProperties": {
      "maxEdgeSize": 0.5,
      "minEdgeSize": 0.2,
      "minNodeSize": 1,
      "maxNodeSize": 7
    },
    "mouseProperties": {
      "maxRatio": 20,
      "minRatio": 0.75
    }
  }
}
