# Supplementary material for: Introducing a new tool to navigate, understand and use International Codes of Nomenclature
Source: PeerJ. 2019 Nov 25;7:e8127. doi: 10.7717/peerj.8127 (PMC6882414; doi:10.7717/peerj.8127)
Supplement: Supplemental Information 3 — This zipped file contains a folder with the live network for offline use. Please unzip the file, and locate the file called ”index.html”. Please open it with any browser exc. Google Chrome. You will get a webpage with the live network, for navigation purposes. This version of the network cannot be edited. Exported with the built-in plugin in Gephi, developed by the InteractiveVis project of the Oxford Internet Institute. [file peerj-07-8127-s003.zip › network/data.json]

{"nodes":[{"label":"23.9.5","x":1183.295166015625,"y":348.3651428222656,"id":"296","attributes":{"Order":"0296","Type":"regular","Component ID":"0","Closeness Centrality":"0.4108527131782946","Degree":"17","Article":" When an author discovers that a species-group name in use is a junior primary homonym [Art. 53.3] of another species-group name also in use, but the names apply to taxa not considered congeneric after 1899, the author must not automatically replace the junior homonym; the case should be referred to the Commission for a ruling under the plenary power and meanwhile prevailing usage of both names is to be maintained [Art. 82].","Clustering Coefficient":"0.14705882352941177","Betweenness Centrality":"2079.417307959724","Weighted Degree":"35.0","Chapters":"6","tags":"23"},"color":"rgb(0,213,255)","size":62.186378479003906},{"label":"precedence2","x":1281.5399169921875,"y":1251.1046142578125,"id":"1218","attributes":{"Order":"1210","Type":"Glossary","Component ID":"0","Closeness Centrality":"0.356348590638738","Degree":"31","Article":"The order of seniority of available names or nomenclatural acts determined in the case of simultaneously published names or acts, as specified in Article 24","Clustering Coefficient":"0.15024630541871922","Betweenness Centrality":"1233.882460355487","Weighted Degree":"31.0","Chapters":"other","tags":"glossary"},"color":"rgb(255,116,49)","size":60.752689361572266},{"label":"genus2","x":1540.6468505859375,"y":-2211.817626953125,"id":"1112","attributes":{"Order":"1105","Type":"Glossary","Component ID":"0","Closeness Centrality":"0.3858863063567628","Degree":"52","Article":"A taxon at the rank of genus","Clustering Coefficient":"0.02790346907993967","Betweenness Centrality":"4161.414629861053","Weighted Degree":"52.0","Chapters":"other","tags":"glossary"},"color":"rgb(255,116,49)","size":68.27957153320312},{"label":"type series","x":-5294.109375,"y":-1232.8089599609375,"id":"1334","attributes":{"Order":"1322","Type":"Glossary","Component ID":"0","Closeness Centrality":"0.3659054699946893","Degree":"32","Article":"The series of specimens, defined in Articles 72.4 and 73.2, on which the original author bases a new nominal species-group taxon. In the absence of a holotype designation, any such specimen is eligible for subsequent designation as the name-bearing type (lectotype); pending lectotype designation, all the specimens of the type series are syntypes and collectively they constitute the name-bearing type. Excluded from the type series are any specimens that the original author expressly excludes or refers to as distinct variants, or doubtfully includes in the taxon","Clustering Coefficient":"0.26436781609195403","Betweenness Centrality":"1025.0836405473538","Weighted Degree":"32.0","Chapters":"other","tags":"glossary"},"color":"rgb(255,116,49)","size":61.11111068725586},{"label":"23.1.3","x":-64.79998779296875,"y":-76.67670440673828,"id":"261","attributes":{"Order":"0261","Type":"regular","Component ID":"0","Closeness Centrality":"0.3438981781881707","Degree":"8","Article":" For the circumstances in which certain genus-group names are excluded from application of the Principle of Priority see Articles 20 and 23.7.","Clustering Coefficient":"0.2857142857142857","Betweenness Centrality":"73.66358522170036","Weighted Degree":"18.0","Chapters":"6","tags":"23"},"color":"rgb(0,213,255)","size":56.09318923950195},{"label":"76.2","x":-6661.46875,"y":-1419.55419921875,"id":"896","attributes":{"Order":"0900","Type":"regular","Component ID":"0","Closeness Centrality":"0.35515463917525775","Degree":"8","Article":"  Type locality determined by the lectotype. The place of origin of the lectotype becomes the type locality of the nominal species-group taxon, despite any previously published statement of the type locality (see Recommendation 74E).","Clustering Coefficient":"0.35714285714285715","Betweenness Centrality":"474.94845831595836","Weighted Degree":"20.0","Chapters":"16","tags":"76"},"color":"rgb(0,213,255)","size":56.810035705566406},{"label":"prefix","x":2617.247802734375,"y":-224.42730712890625,"id":"1220","attributes":{"Order":"1212","Type":"Glossary","Component ID":"0","Closeness Centrality":"0.30365799911855446","Degree":"7","Article":"A letter or group of letters attached before the basic part of a word and usually used only in forming derived words and not as a separate word. See also compound and suffix","Clustering Coefficient":"0.4666666666666667","Betweenness Centrality":"58.62948485082638","Weighted Degree":"7.0","Chapters":"other","tags":"glossary"},"color":"rgb(255,116,49)","size":52.15053939819336},{"label":"11.9.2","x":3510.57763671875,"y":953.9342041015625,"id":"143","attributes":{"Order":"0143","Type":"regular","Component ID":"0","Closeness Centrality":"0.3586673607496096","Degree":"12","Article":" An adjectival species-group name proposed in Latin text but written otherwise than in the nominative singular because of the requirements of Latin grammar is available provided that it meets the other requirements of availability, but it is to be corrected to the nominative singular if necessary.","Clustering Coefficient":"0.5606060606060606","Betweenness Centrality":"541.5466776870559","Weighted Degree":"26.0","Chapters":"4","tags":"11"},"color":"rgb(0,213,255)","size":58.9605712890625},{"label":"84.1","x":-3427.40966796875,"y":4694.73681640625,"id":"990","attributes":{"Order":"0994","Type":"regular","Component ID":"0","Closeness Centrality":"0.3151875571820677","Degree":"6","Article":"  Amendments to the Constitution. The Constitution can be amended only in the same manner as the Code [Art. 90].","Clustering Coefficient":"0.4666666666666667","Betweenness Centrality":"85.29111874756978","Weighted Degree":"18.0","Chapters":"17","tags":"84"},"color":"rgb(0,213,255)","size":56.09318923950195},{"label":"11.9.5","x":3320.798828125,"y":1286.739990234375,"id":"157","attributes":{"Order":"0157","Type":"regular","Component ID":"0","Closeness Centrality":"0.399883923389437","Degree":"20","Article":" If a species-group name is published as separate words that together represent or refer to a single entity (e.g. host species, geographical area), in a work in which the author has otherwise consistently applied the Principle of Binominal Nomenclature [Art. 5.1], the component words are deemed to form a single word and are united without a hyphen [Art. 32.5.2.2].","Clustering Coefficient":"0.2807017543859649","Betweenness Centrality":"1483.7553015294975","Weighted Degree":"42.0","Chapters":"4","tags":"11"},"color":"rgb(0,213,255)","size":64.69534301757812},{"label":"80.6.3","x":-2299.309814453125,"y":4847.72314453125,"id":"967","attributes":{"Order":"0971","Type":"regular","Component ID":"0","Closeness Centrality":"0.27776657931868576","Degree":"6","Article":" A name may be placed in an Official List without any additional qualification.","Clustering Coefficient":"1.0","Betweenness Centrality":"0.0","Weighted Degree":"16.0","Chapters":"17","tags":"80"},"color":"rgb(0,213,255)","size":55.3763427734375},{"label":"56.2","x":1213.2242431640625,"y":-1410.240966796875,"id":"587","attributes":{"Order":"0587","Type":"regular","Component ID":"0","Closeness Centrality":"0.3191292264937471","Degree":"7","Article":"  One-letter difference. Even if the difference between two genus-group names is only one letter, they are not homonyms.","Clustering Coefficient":"0.6666666666666666","Betweenness Centrality":"18.522780043140372","Weighted Degree":"13.0","Chapters":"12","tags":"56"},"color":"rgb(0,213,255)","size":54.30107498168945},{"label":"Rec.25A","x":2730.944091796875,"y":952.4830322265625,"id":"316","attributes":{"Order":"0316","Type":"reccomendation","Component ID":"0","Closeness Centrality":"0.35387776065742166","Degree":"10","Article":" Abbreviations. On first mention of a scientific name in a published work all components should be printed in full. Subsequently, if an abbreviation is used for any part of a binomen or a trinomen, the abbreviation should be unambiguous and it should always be followed by a full stop (period) to avoid it being thought to be a complete word.","Clustering Coefficient":"0.17777777777777778","Betweenness Centrality":"575.8998503344784","Weighted Degree":"10.0","Chapters":"7","tags":"25"},"color":"rgb(255,126,255)","size":53.225807189941406},{"label":"67.12","x":-1424.9453125,"y":-2563.65087890625,"id":"705","attributes":{"Order":"0705","Type":"regular","Component ID":"0","Closeness Centrality":"0.40163217720781114","Degree":"31","Article":"  Type species of nominal genera and subgenera first denoted by synonyms. If a genus-group name was first published in an available work as a synonym of another name there used as valid, and was subsequently made available before 1961 under the provisions of Article 11.6.1, the type species of the nominal genus or subgenus first published as a synonym is that nominal species (cited by an available name) first directly associated with it.","Clustering Coefficient":"0.35698924731182796","Betweenness Centrality":"1667.549094234541","Weighted Degree":"65.0","Chapters":"15","tags":"67"},"color":"rgb(0,213,255)","size":72.93907165527344},{"label":"32.5.2.4.2.Ex","x":5066.03271484375,"y":759.9486694335938,"id":"410","attributes":{"Order":"0410","Type":"example","Component ID":"0","Closeness Centrality":"0.27654023680513745","Degree":"2","Article":"  R.P.Podae, a specific name dedicated to the Reverendissimus Pater (Most Reverend Father) Poda, becomes podae.","Clustering Coefficient":"0.0","Betweenness Centrality":"2.6709866476660156","Weighted Degree":"2.0","Chapters":"7","tags":"32"},"color":"rgb(75,205,0)","size":50.358421325683594},{"label":"79.2.2.2","x":-3922.730224609375,"y":3952.338623046875,"id":"937","attributes":{"Order":"0941","Type":"regular","Component ID":"0","Closeness Centrality":"0.34253044991300025","Degree":"8","Article":" submit the notice for publication in journals publishing taxonomic work in the taxonomic field covered by the proposal;","Clustering Coefficient":"0.2857142857142857","Betweenness Centrality":"407.54224592059325","Weighted Degree":"14.0","Chapters":"17","tags":"79"},"color":"rgb(0,213,255)","size":54.65950012207031},{"label":"misidentify","x":-1889.9996337890625,"y":-2613.265625,"id":"1149","attributes":{"Order":"1142","Type":"Glossary","Component ID":"0","Closeness Centrality":"0.36648936170212765","Degree":"26","Article":"To mistakenly attribute a specimen to a particular taxon","Clustering Coefficient":"0.14461538461538462","Betweenness Centrality":"1182.8092221364866","Weighted Degree":"26.0","Chapters":"other","tags":"glossary"},"color":"rgb(255,116,49)","size":58.9605712890625},{"label":"61.3.3","x":-838.316650390625,"y":-3483.342041015625,"id":"656","attributes":{"Order":"0656","Type":"regular","Component ID":"0","Closeness Centrality":"0.3592283628779979","Degree":"13","Article":" If two or more nominal genus-group taxa have the same type species, or type species with different names but based on the same name-bearing type, their names are objective synonyms.","Clustering Coefficient":"0.41025641025641024","Betweenness Centrality":"370.35170627683095","Weighted Degree":"25.0","Chapters":"13","tags":"61"},"color":"rgb(0,213,255)","size":58.602149963378906},{"label":"29.2.1.Ex","x":3985.5224609375,"y":-4260.94580078125,"id":"328","attributes":{"Order":"0328","Type":"example","Component ID":"0","Closeness Centrality":"0.3734417344173442","Degree":"10","Article":"  The names of the following taxa at ranks below the family group are not affected by their having endings identical to those of suffixes of family-group names: the genus Ranoidea (Amphibia) and the species Collocalia terraereginae (Aves), Concinnia martini (Reptilia) and Hyla mystacina (Amphibia).","Clustering Coefficient":"0.35555555555555557","Betweenness Centrality":"178.8922365168519","Weighted Degree":"10.0","Chapters":"7","tags":"29"},"color":"rgb(75,205,0)","size":53.225807189941406},{"label":"inadvertent error","x":2072.166259765625,"y":2379.602783203125,"id":"1093","attributes":{"Order":"1086","Type":"Glossary","Component ID":"0","Closeness Centrality":"0.34536340852130326","Degree":"10","Article":"An incorrect spelling, such as a lapsus calami, or a copyist\u0027s or a printer\u0027s error, not intended by the original author [Art. 32.5.1]","Clustering Coefficient":"0.2222222222222222","Betweenness Centrality":"530.7898812656282","Weighted Degree":"10.0","Chapters":"other","tags":"glossary"},"color":"rgb(255,116,49)","size":53.225807189941406},{"label":"mandatory change2","x":4111.4150390625,"y":-343.60443115234375,"id":"1047","attributes":{"Order":"1041","Type":"Glossary","Component ID":"0","Closeness Centrality":"0.33430373605046093","Degree":"12","Article":"A change in the ending of a specific or subspecific name required by Article 34.2.","Clustering Coefficient":"0.2727272727272727","Betweenness Centrality":"338.4857713855121","Weighted Degree":"12.0","Chapters":"other","tags":"glossary"},"color":"rgb(255,116,49)","size":53.94265365600586},{"label":"30.2.4","x":4526.8798828125,"y":-1132.7581787109375,"id":"367","attributes":{"Order":"0367","Type":"regular","Component ID":"0","Closeness Centrality":"0.2870235367631743","Degree":"7","Article":" If no gender was specified or indicated, the name is to be treated as masculine, except that, if the name ends in -a the gender is feminine, and if it ends in -um, -on, or -u the gender is neuter.","Clustering Coefficient":"0.8571428571428571","Betweenness Centrality":"1.6730654962533407","Weighted Degree":"15.0","Chapters":"7","tags":"30"},"color":"rgb(0,213,255)","size":55.017921447753906},{"label":"19","x":421.3367004394531,"y":1283.927734375,"id":"217","attributes":{"Order":"0217","Type":"regular","Component ID":"0","Closeness Centrality":"0.36795727636849135","Degree":"27","Article":" Status of emendations, incorrect spellings, and mandatory changes.","Clustering Coefficient":"0.4246153846153846","Betweenness Centrality":"1033.6148798579484","Weighted Degree":"65.0","Chapters":"4","tags":"19"},"color":"rgb(0,213,255)","size":72.93907165527344},{"label":"72","x":-3616.318115234375,"y":-852.7111206054688,"id":"763","attributes":{"Order":"0763","Type":"regular","Component ID":"0","Closeness Centrality":"0.35378690629011555","Degree":"19","Article":" General provisions.","Clustering Coefficient":"0.19883040935672514","Betweenness Centrality":"707.9765689066174","Weighted Degree":"48.0","Chapters":"16","tags":"72"},"color":"rgb(0,213,255)","size":66.84587860107422},{"label":"69.3","x":-2350.24267578125,"y":-2800.217529296875,"id":"735","attributes":{"Order":"0735","Type":"regular","Component ID":"0","Closeness Centrality":"0.3531522296258329","Degree":"10","Article":"  Type species by subsequent monotypy. If only one nominal species was first subsequently included in a nominal genus or subgenus established without included species, that nominal species is automatically fixed as the type species, by subsequent monotypy.","Clustering Coefficient":"0.2222222222222222","Betweenness Centrality":"102.33571927313969","Weighted Degree":"12.0","Chapters":"15","tags":"69"},"color":"rgb(0,213,255)","size":53.94265365600586},{"label":"Rec.13A","x":-2607.628662109375,"y":-344.243408203125,"id":"179","attributes":{"Order":"0179","Type":"reccomendation","Component ID":"0","Closeness Centrality":"0.39092198581560283","Degree":"10","Article":" Intent to differentiate. When describing a new nominal taxon, an author should make clear his or her purpose to differentiate the taxon by including with it a diagnosis, that is to say, a summary of the characters that differentiate the new nominal taxon from related or similar taxa.","Clustering Coefficient":"0.2222222222222222","Betweenness Centrality":"580.0421758109309","Weighted Degree":"10.0","Chapters":"4","tags":"13"},"color":"rgb(255,126,255)","size":53.225807189941406},{"label":"75.4.1","x":-4070.899169921875,"y":798.0860595703125,"id":"875","attributes":{"Order":"0879","Type":"regular","Component ID":"0","Closeness Centrality":"0.33085234093637456","Degree":"4","Article":" If a validly designated neotype is lost or destroyed, a new neotype, if one is designated to replace it, must satisfy the provisions of this Article.","Clustering Coefficient":"0.6666666666666666","Betweenness Centrality":"10.532816918237684","Weighted Degree":"6.0","Chapters":"16","tags":"75"},"color":"rgb(0,213,255)","size":51.7921142578125},{"label":"registration number","x":-1147.4940185546875,"y":6519.31640625,"id":"1246","attributes":{"Order":"1236","Type":"Glossary","Component ID":"0","Closeness Centrality":"0.28720300125052106","Degree":"9","Article":"A unique identifying number or alpha-numeric code assigned in the Official Register to a particular item","Clustering Coefficient":"0.5555555555555556","Betweenness Centrality":"17.739359762127176","Weighted Degree":"9.0","Chapters":"other","tags":"glossary"},"color":"rgb(255,116,49)","size":52.86738204956055},{"label":"Rec.11A","x":2313.302734375,"y":1504.9542236328125,"id":"106","attributes":{"Order":"0106","Type":"reccomendation","Component ID":"0","Closeness Centrality":"0.35117227319062183","Degree":"8","Article":" Use of vernacular names. An unmodified vernacular word should not be used as a scientific name. Appropriate latinization is the preferred means of formation of names from vernacular words.","Clustering Coefficient":"0.14285714285714285","Betweenness Centrality":"386.98863340770487","Weighted Degree":"8.0","Chapters":"4","tags":"11"},"color":"rgb(255,126,255)","size":52.50896072387695},{"label":"47.1","x":87.84798431396484,"y":-2883.156005859375,"id":"509","attributes":{"Order":"0509","Type":"regular","Component ID":"0","Closeness Centrality":"0.38773213280810354","Degree":"14","Article":"  Definition. When a species is considered to contain subspecies, the subspecies that contains the name-bearing type of the nominal species is denoted by the same species-group name as the species, with the same author and date [Art. 46.1]; this subspecies is termed the nominotypical subspecies.","Clustering Coefficient":"0.32967032967032966","Betweenness Centrality":"629.5034956275998","Weighted Degree":"30.0","Chapters":"10","tags":"47"},"color":"rgb(0,213,255)","size":60.394264221191406},{"label":"gender ending2","x":5200.19384765625,"y":-710.6896362304688,"id":"1088","attributes":{"Order":"1081","Type":"Glossary","Component ID":"0","Closeness Centrality":"0.35063613231552165","Degree":"29","Article":"The letters at the end of a Latin or latinized adjectival species-group name which must agree in gender form with the gender of the generic name with which the species-group name is combined (see Article 31.2)","Clustering Coefficient":"0.2966666666666667","Betweenness Centrality":"1188.8169069721753","Weighted Degree":"29.0","Chapters":"other","tags":"glossary"},"color":"rgb(255,116,49)","size":60.03584289550781},{"label":"Rec.22A.2","x":2655.88916015625,"y":3031.595947265625,"id":"250","attributes":{"Order":"0250","Type":"reccomendation","Component ID":"0","Closeness Centrality":"0.353061747373815","Degree":"10","Article":"  Method of citation. In citing the date of publication of a name, an author","Clustering Coefficient":"0.5555555555555556","Betweenness Centrality":"189.99987704038188","Weighted Degree":"10.0","Chapters":"5","tags":"22"},"color":"rgb(255,126,255)","size":53.225807189941406},{"label":"collective group","x":-82.02701568603516,"y":-1588.6802978515625,"id":"1116","attributes":{"Order":"1109","Type":"Glossary","Component ID":"0","Closeness Centrality":"0.38013793103448273","Degree":"26","Article":"An assemblage of species, or stages of organisms (e.g. eggs or larvae), that cannot be allocated with confidence to nominal genera. Names proposed or used for collective groups are treated as genus-group names but special provisions apply to them (see Article 42.2.1).","Clustering Coefficient":"0.21846153846153846","Betweenness Centrality":"1408.6977623792911","Weighted Degree":"26.0","Chapters":"other","tags":"glossary"},"color":"rgb(255,116,49)","size":58.9605712890625},{"label":"valid nomenclatural act","x":-1159.3392333984375,"y":1832.3133544921875,"id":"1017","attributes":{"Order":"1018","Type":"Glossary","Component ID":"0","Closeness Centrality":"0.3571798859512701","Degree":"7","Article":"One that is to be accepted under the provisions of the Code (i.e. the earliest available nomenclatural act, relevant to a particular name or nominal taxon, which does not contravene any provision of the Code)","Clustering Coefficient":"0.2857142857142857","Betweenness Centrality":"106.31657049067266","Weighted Degree":"7.0","Chapters":"other","tags":"glossary"},"color":"rgb(255,116,49)","size":52.15053939819336},{"label":"unjustified emendation","x":2813.161865234375,"y":696.5447998046875,"id":"1086","attributes":{"Order":"1079","Type":"Glossary","Component ID":"0","Closeness Centrality":"0.32942863973224956","Degree":"20","Article":"Any emendation other than a justified emendation [Art. 33.2.3]","Clustering Coefficient":"0.15204678362573099","Betweenness Centrality":"564.2498310390573","Weighted Degree":"20.0","Chapters":"other","tags":"glossary"},"color":"rgb(255,116,49)","size":56.810035705566406},{"label":"32.5.2.4.4.Ex","x":5196.49365234375,"y":1106.0230712890625,"id":"414","attributes":{"Order":"0414","Type":"example","Component ID":"0","Closeness Centrality":"0.2743926722421346","Degree":"2","Article":"  j-beameri, a specific name dedicated to Jack Beamer, becomes jbeameri.","Clustering Coefficient":"0.0","Betweenness Centrality":"38.653442070629346","Weighted Degree":"2.0","Chapters":"7","tags":"32"},"color":"rgb(75,205,0)","size":50.358421325683594},{"label":"74.1.1","x":-5321.212890625,"y":-1486.754150390625,"id":"837","attributes":{"Order":"0841","Type":"regular","Component ID":"0","Closeness Centrality":"0.3358518157445771","Degree":"8","Article":" The valid designation of a lectotype fixes the status of the specimen as the sole name-bearing type of that nominal taxon; no later designation of a lectotype has any validity.","Clustering Coefficient":"0.5","Betweenness Centrality":"92.30697712433674","Weighted Degree":"14.0","Chapters":"16","tags":"74"},"color":"rgb(0,213,255)","size":54.65950012207031},{"label":"23.3.2","x":-1304.9742431640625,"y":-707.1774291992188,"id":"267","attributes":{"Order":"0267","Type":"regular","Component ID":"0","Closeness Centrality":"0.3157653528872594","Degree":"6","Article":" The Principle of Priority applies even if","Clustering Coefficient":"0.4","Betweenness Centrality":"139.07456803489464","Weighted Degree":"14.0","Chapters":"6","tags":"23"},"color":"rgb(0,213,255)","size":54.65950012207031},{"label":"79.3.2","x":-3528.747802734375,"y":4022.169189453125,"id":"944","attributes":{"Order":"0948","Type":"regular","Component ID":"0","Closeness Centrality":"0.34100470180648357","Degree":"9","Article":" Any Part of the List of Available Names in Zoology adopted by the Commission becomes effective from the date of publication in the Bulletin of Zoological Nomenclature of a notice of the decision of the Commission to adopt it.","Clustering Coefficient":"0.3055555555555556","Betweenness Centrality":"134.54303423336327","Weighted Degree":"11.0","Chapters":"17","tags":"79"},"color":"rgb(0,213,255)","size":53.584228515625},{"label":"65.2","x":187.2841339111328,"y":-2089.087890625,"id":"667","attributes":{"Order":"0667","Type":"regular","Component ID":"0","Closeness Centrality":"0.30663106364040943","Degree":"7","Article":"  Misidentification or altered concept. If stability or universality is threatened, or confusion is likely to be caused,","Clustering Coefficient":"0.3333333333333333","Betweenness Centrality":"13.627142446001503","Weighted Degree":"21.0","Chapters":"14","tags":"65"},"color":"rgb(0,213,255)","size":57.16845703125},{"label":"74.7.1","x":-6998.849609375,"y":-788.6083984375,"id":"851","attributes":{"Order":"0855","Type":"regular","Component ID":"0","Closeness Centrality":"0.27131325063988976","Degree":"4","Article":" employ the term \"lectotype\" or an exact translation (e.g. \"lectotypus\", but not \"the type\"),","Clustering Coefficient":"0.8333333333333334","Betweenness Centrality":"7.074957901544003","Weighted Degree":"10.0","Chapters":"16","tags":"74"},"color":"rgb(0,213,255)","size":53.225807189941406},{"label":"Code of Ethics 4","x":1570.45458984375,"y":5043.576171875,"id":"1493","attributes":{"Order":"1362","Type":"Appendix A","Component ID":"0","Closeness Centrality":"0.3544238683127572","Degree":"8","Article":"No author should propose a name that, to his or her knowledge or reasonable belief, would be likely to give offence on any grounds.","Clustering Coefficient":"0.6785714285714286","Betweenness Centrality":"261.65506066300367","Weighted Degree":"14.0","Chapters":"other","tags":"Ethics"},"color":"rgb(100,176,255)","size":54.65950012207031},{"label":"80.6","x":-2118.37939453125,"y":4797.072265625,"id":"964","attributes":{"Order":"0968","Type":"regular","Component ID":"0","Closeness Centrality":"0.344672336168084","Degree":"16","Article":"  Status of works, names and nomenclatural acts in Official Lists. The Commission publishes the effects of its Opinions on individual names and works in the Official Lists and Official Indexes. In the case of names and works in the Official Lists:","Clustering Coefficient":"0.3047619047619048","Betweenness Centrality":"1127.1705765886923","Weighted Degree":"28.0","Chapters":"17","tags":"80"},"color":"rgb(0,213,255)","size":59.67741775512695},{"label":"genus homonym","x":2074.9169921875,"y":-573.1004638671875,"id":"1121","attributes":{"Order":"1114","Type":"Glossary","Component ID":"0","Closeness Centrality":"0.3833101529902643","Degree":"45","Article":"In the genus group: each of two or more available names having the same spelling, and denoting different nominal taxa","Clustering Coefficient":"0.15656565656565657","Betweenness Centrality":"3528.7056551137252","Weighted Degree":"45.0","Chapters":"other","tags":"glossary"},"color":"rgb(255,116,49)","size":65.7706069946289},{"label":"67.3.2","x":-1253.3272705078125,"y":-2536.70361328125,"id":"688","attributes":{"Order":"0688","Type":"regular","Component ID":"0","Closeness Centrality":"0.3710285406569736","Degree":"10","Article":" which are the originally included nominal species in the meaning of Article 67.2 (see Article 67.2.2 for originally included species of genus-group nominal taxa established without species).","Clustering Coefficient":"0.26666666666666666","Betweenness Centrality":"239.8129182840895","Weighted Degree":"22.0","Chapters":"15","tags":"67"},"color":"rgb(0,213,255)","size":57.52688217163086},{"label":"9.4","x":-2239.329833984375,"y":6771.4892578125,"id":"79","attributes":{"Order":"0079","Type":"regular","Component ID":"0","Closeness Centrality":"0.28336417849064366","Degree":"13","Article":" photographs as such;","Clustering Coefficient":"1.0","Betweenness Centrality":"0.0","Weighted Degree":"37.0","Chapters":"3","tags":"9"},"color":"rgb(0,213,255)","size":62.90322494506836},{"label":"23.3","x":248.61036682128906,"y":-661.7932739257812,"id":"264","attributes":{"Order":"0264","Type":"regular","Component ID":"0","Closeness Centrality":"0.4051749485445457","Degree":"33","Article":"  Application to Synonymy. The Principle of Priority requires that a taxon formed by bringing together into a single taxon at one rank two or more previously established nominal taxa within the family group, genus group or species group takes as its valid name the name determined in accordance with the Principle of Priority [Art. 23.1] and its Purpose [Art. 23.2], with change of suffix if required in the case of a family-group name [Art. 34].","Clustering Coefficient":"0.18064516129032257","Betweenness Centrality":"2535.567890285352","Weighted Degree":"69.0","Chapters":"6","tags":"23"},"color":"rgb(0,213,255)","size":74.37275695800781},{"label":"33.4.Ex","x":4630.07373046875,"y":1288.912353515625,"id":"437","attributes":{"Order":"0437","Type":"example","Component ID":"0","Closeness Centrality":"0.34210526315789475","Degree":"5","Article":"  The subsequent use by Waterhouse of the spelling bennettii for the name established as Macropus bennetti Waterhouse, 1837 does not make the subsequent spelling an available name even if the act was intentional.","Clustering Coefficient":"0.4","Betweenness Centrality":"112.85322232708184","Weighted Degree":"5.0","Chapters":"7","tags":"33"},"color":"rgb(75,205,0)","size":51.433692932128906},{"label":"Rec.72D","x":-5970.810546875,"y":417.6329040527344,"id":"796","attributes":{"Order":"0796","Type":"reccomendation","Component ID":"0","Closeness Centrality":"0.33414161008729387","Degree":"7","Article":" Labelling of name-bearing types. Holotypes, syntypes, lectotypes and neotypes should be labelled in a way that will unmistakably denote their status.","Clustering Coefficient":"0.5238095238095238","Betweenness Centrality":"43.660620258338184","Weighted Degree":"11.0","Chapters":"16","tags":"72"},"color":"rgb(255,126,255)","size":53.584228515625},{"label":"73.3.1","x":-5277.2490234375,"y":-946.5565795898438,"id":"833","attributes":{"Order":"0833","Type":"regular","Component ID":"0","Closeness Centrality":"0.30752064271367996","Degree":"4","Article":" A hapantotype, although consisting of a number of separate organisms, is deemed to be indivisible and cannot be restricted by lectotype selection; but","Clustering Coefficient":"0.3333333333333333","Betweenness Centrality":"53.943408284724605","Weighted Degree":"6.0","Chapters":"16","tags":"73"},"color":"rgb(0,213,255)","size":51.7921142578125},{"label":"4.2","x":1899.7274169921875,"y":-482.0334777832031,"id":"25","attributes":{"Order":"0025","Type":"regular","Component ID":"0","Closeness Centrality":"0.33397964129907903","Degree":"13","Article":" Use of names of subgenera. The scientific name of a subgenus must not be used as the first name in a binomen or trinomen unless it is being used at the rank of genus [Art. 6.1].","Clustering Coefficient":"0.32051282051282054","Betweenness Centrality":"114.0808509889226","Weighted Degree":"21.0","Chapters":"2","tags":"4"},"color":"rgb(0,213,255)","size":57.16845703125},{"label":"anonymous work","x":-953.702392578125,"y":2923.33984375,"id":"1346","attributes":{"Order":"1334","Type":"Glossary","Component ID":"0","Closeness Centrality":"0.3609219486642221","Degree":"6","Article":"A published work in which the name(s) of its author(s) cannot be determined from the contents of the work","Clustering Coefficient":"0.6","Betweenness Centrality":"32.28584000815616","Weighted Degree":"6.0","Chapters":"other","tags":"glossary"},"color":"rgb(255,116,49)","size":51.7921142578125},{"label":"taxonomic field","x":-2373.7451171875,"y":1600.658447265625,"id":"1104","attributes":{"Order":"1097","Type":"Glossary","Component ID":"0","Closeness Centrality":"0.3455366098294885","Degree":"9","Article":"A taxon or a set of taxa (e.g. \"Crustacea: Amphipoda and Isopoda\"); see taxonomic group, under group.","Clustering Coefficient":"0.10714285714285714","Betweenness Centrality":"399.2943300693385","Weighted Degree":"9.0","Chapters":"other","tags":"glossary"},"color":"rgb(255,116,49)","size":52.86738204956055},{"label":"division2","x":750.033447265625,"y":-2227.9267578125,"id":"1081","attributes":{"Order":"1074","Type":"Glossary","Component ID":"0","Closeness Centrality":"0.3367546432062561","Degree":"4","Article":"A taxon at the rank of division","Clustering Coefficient":"0.3333333333333333","Betweenness Centrality":"79.29264718648982","Weighted Degree":"4.0","Chapters":"other","tags":"glossary"},"color":"rgb(255,116,49)","size":51.07526779174805},{"label":"Rec.23A","x":723.6185302734375,"y":823.581298828125,"id":"293","attributes":{"Order":"0293","Type":"reccomendation","Component ID":"0","Closeness Centrality":"0.3624408206207259","Degree":"9","Article":" If suppression desired. If in the opinion of an author suppression of the older name, rather than a change in the relative precedence of the two names involved, is desirable, in addition to taking action under Article 23.9.2 to maintain prevailing usage, the author should refer the case to the Commission with an appropriate recommendation for a ruling.","Clustering Coefficient":"0.17857142857142858","Betweenness Centrality":"512.8851901321166","Weighted Degree":"13.0","Chapters":"6","tags":"23"},"color":"rgb(255,126,255)","size":54.30107498168945},{"label":"subjective synonym","x":452.3890686035156,"y":-2277.086669921875,"id":"1296","attributes":{"Order":"1284","Type":"Glossary","Component ID":"0","Closeness Centrality":"0.3132530120481928","Degree":"11","Article":"Each of two or more names whose synonymy is only a matter of individual opinion, i.e. it is not objective. See also Article 61.3.1","Clustering Coefficient":"0.3611111111111111","Betweenness Centrality":"70.75746145628214","Weighted Degree":"11.0","Chapters":"other","tags":"glossary"},"color":"rgb(255,116,49)","size":53.584228515625},{"label":"33.5","x":3472.137939453125,"y":1232.6494140625,"id":"438","attributes":{"Order":"0438","Type":"regular","Component ID":"0","Closeness Centrality":"0.3133242382901319","Degree":"11","Article":" Cases of doubt. In any case of doubt whether a different subsequent spelling is an emendation or an incorrect subsequent spelling, it is to be treated as an incorrect subsequent spelling (and therefore unavailable), and not as an emendation.","Clustering Coefficient":"0.41818181818181815","Betweenness Centrality":"197.93043992169595","Weighted Degree":"21.0","Chapters":"7","tags":"33"},"color":"rgb(0,213,255)","size":57.16845703125},{"label":"nomenclatural act","x":-458.02288818359375,"y":3609.0400390625,"id":"1013","attributes":{"Order":"1014","Type":"Glossary","Component ID":"0","Closeness Centrality":"0.41618846270009063","Degree":"81","Article":"A published act which affects the nomenclatural status (q.v.) of a scientific name or the typification of a nominal taxon","Clustering Coefficient":"0.06550632911392405","Betweenness Centrality":"11885.20582042523","Weighted Degree":"81.0","Chapters":"other","tags":"glossary"},"color":"rgb(255,116,49)","size":78.67383575439453},{"label":"77.3.1","x":-3697.2041015625,"y":5176.01318359375,"id":"902","attributes":{"Order":"0906","Type":"regular","Component ID":"0","Closeness Centrality":"0.3415964303420922","Degree":"14","Article":" In the event of a delegation from one international body to another, the Commission shall by agreement with the new body make provisions for a Section of Zoological Nomenclature, electing members of the Commission, reviewing proposals by the Commission to amend the Code (see Article 90) and the Constitution (see Article 84.1), and reporting to the international body on activities of the Commission, as specified in this Code and in the Constitution of the Commission.","Clustering Coefficient":"0.31868131868131866","Betweenness Centrality":"1268.9548316194996","Weighted Degree":"36.0","Chapters":"17","tags":"77"},"color":"rgb(0,213,255)","size":62.544803619384766},{"label":"33.4","x":3717.365478515625,"y":1162.2371826171875,"id":"436","attributes":{"Order":"0436","Type":"regular","Component ID":"0","Closeness Centrality":"0.35820119573693787","Degree":"20","Article":"  Use of -i for -ii and vice versa, and other alternative spellings, in subsequent spellings of species-group names. The use of the genitive ending -i in a subsequent spelling of a species-group name that is a genitive based upon a personal name in which the correct original spelling ends with -ii, or vice versa, is deemed to be an incorrect subsequent spelling, even if the change in spelling is deliberate; the same rule applies to the endings -ae and -iae, -orum and -iorum, and -arum and -iarum.","Clustering Coefficient":"0.20526315789473684","Betweenness Centrality":"1804.7689451914375","Weighted Degree":"38.0","Chapters":"7","tags":"33"},"color":"rgb(0,213,255)","size":63.26165008544922},{"label":"Official Index","x":-1914.6793212890625,"y":4712.994140625,"id":"1209","attributes":{"Order":"1201","Type":"Glossary","Component ID":"0","Closeness Centrality":"0.30738344858353783","Degree":"9","Article":"An abbreviated title for any of the four Indexes, maintained and published by the Commission, citing works or names that have been rejected by rulings of the Commission. For the status of names cited in the Indexes, and of names and nomenclatural acts in works cited in the Indexes, see Article 80.7. The full titles of the Indexes are: Official Index of Rejected and Invalid Works in Zoological Nomenclature. Official Index of Rejected and Invalid Family-Group Names in Zoology. Official Index of Rejected and Invalid Generic Names in Zoology. Official Index of Rejected and Invalid Specific Names in Zoology.","Clustering Coefficient":"0.35714285714285715","Betweenness Centrality":"93.3477988918831","Weighted Degree":"9.0","Chapters":"other","tags":"glossary"},"color":"rgb(255,116,49)","size":52.86738204956055},{"label":"55","x":1827.394287109375,"y":-1232.5953369140625,"id":"576","attributes":{"Order":"0576","Type":"regular","Component ID":"0","Closeness Centrality":"0.3576433947573319","Degree":"22","Article":" Family-group names.","Clustering Coefficient":"0.3722943722943723","Betweenness Centrality":"755.0414505329287","Weighted Degree":"60.0","Chapters":"12","tags":"55"},"color":"rgb(0,213,255)","size":71.14695739746094},{"label":"61.1.3","x":-2571.658935546875,"y":-827.6500854492188,"id":"648","attributes":{"Order":"0648","Type":"regular","Component ID":"0","Closeness Centrality":"0.40315974253949677","Degree":"19","Article":" Once fixed, name-bearing types are stable and provide objective continuity in the application of names. Thus the name-bearing type of any nominal taxon, once fixed in conformity with the provisions of the Code, is not subject to change except in the case of nominal genus-group taxa as provided in Article 70.3.2, of nominal species-group taxa as provided in Articles 74and 75, and by use of the plenary power of the Commission [Art. 81].","Clustering Coefficient":"0.18128654970760233","Betweenness Centrality":"2022.714639034983","Weighted Degree":"41.0","Chapters":"13","tags":"61"},"color":"rgb(0,213,255)","size":64.3369140625},{"label":"42","x":753.9559936523438,"y":-1790.6435546875,"id":"472","attributes":{"Order":"0472","Type":"regular","Component ID":"0","Closeness Centrality":"0.3418506574051104","Degree":"10","Article":" The genus group.","Clustering Coefficient":"0.4666666666666667","Betweenness Centrality":"118.61007702155102","Weighted Degree":"20.0","Chapters":"9","tags":"42"},"color":"rgb(0,213,255)","size":56.810035705566406},{"label":"17.1","x":-1995.4293212890625,"y":678.6796264648438,"id":"212","attributes":{"Order":"0212","Type":"regular","Component ID":"0","Closeness Centrality":"0.333011116481392","Degree":"10","Article":" it is found that the original description or name-bearing type specimen(s) relates to more than one taxon, or to parts of animals belonging to more than one taxon; or","Clustering Coefficient":"0.3333333333333333","Betweenness Centrality":"169.2647345444997","Weighted Degree":"16.0","Chapters":"4","tags":"17"},"color":"rgb(0,213,255)","size":55.3763427734375},{"label":"Rec.73C.5","x":-7114.88232421875,"y":594.016845703125,"id":"818","attributes":{"Order":"0818","Type":"reccomendation","Component ID":"0","Closeness Centrality":"0.3114828209764919","Degree":"2","Article":" the name of the collector;","Clustering Coefficient":"1.0","Betweenness Centrality":"0.0","Weighted Degree":"2.0","Chapters":"16","tags":"73"},"color":"rgb(255,126,255)","size":50.358421325683594},{"label":"taxonomic taxon","x":-1246.8677978515625,"y":-1235.4080810546875,"id":"1309","attributes":{"Order":"1297","Type":"Glossary","Component ID":"0","Closeness Centrality":"0.3597911227154047","Degree":"13","Article":"A taxon (e.g. family, genus, species) including whatever nominal taxa and individuals a zoologist at any time considers it to contain in his or her endeavour to define the boundaries of a zoological taxon (q.v.). A taxonomic taxon is denoted by the valid name determined from the available names of its included nominal taxa","Clustering Coefficient":"0.19230769230769232","Betweenness Centrality":"206.3921336715922","Weighted Degree":"13.0","Chapters":"other","tags":"glossary"},"color":"rgb(255,116,49)","size":54.30107498168945},{"label":"79.5.1","x":-2973.115478515625,"y":3453.539794921875,"id":"952","attributes":{"Order":"0956","Type":"regular","Component ID":"0","Closeness Centrality":"0.3939393939393939","Degree":"10","Article":" From the date of the publication in the Bulletin of Zoological Nomenclature of the amended entry the relevant name has the status, spelling, date of availability, and authorship, and the nominal taxon it denotes has the name-bearing type, as shown in the amended entry.","Clustering Coefficient":"0.06666666666666667","Betweenness Centrality":"958.7426229700515","Weighted Degree":"12.0","Chapters":"17","tags":"79"},"color":"rgb(0,213,255)","size":53.94265365600586},{"label":"name3","x":814.1787109375,"y":280.4178466796875,"id":"1155","attributes":{"Order":"1148","Type":"Glossary","Component ID":"0","Closeness Centrality":"0.38893593000282245","Degree":"18","Article":"An element of the name of a species-group taxon: see generic name, subgeneric name, specific name, subspecific name","Clustering Coefficient":"0.20261437908496732","Betweenness Centrality":"914.989390479502","Weighted Degree":"18.0","Chapters":"other","tags":"glossary"},"color":"rgb(255,116,49)","size":56.09318923950195},{"label":"combination","x":4297.68896484375,"y":-49.280731201171875,"id":"1053","attributes":{"Order":"1047","Type":"Glossary","Component ID":"0","Closeness Centrality":"0.36648936170212765","Degree":"51","Article":"The association of a generic name and a specific name to form the name of a species; or of a generic name with a specific name and a subspecific name to form the name of a subspecies","Clustering Coefficient":"0.09805735430157261","Betweenness Centrality":"3210.8878853432757","Weighted Degree":"51.0","Chapters":"other","tags":"glossary"},"color":"rgb(255,116,49)","size":67.921142578125},{"label":"type locality","x":-6546.16650390625,"y":-1310.3851318359375,"id":"1333","attributes":{"Order":"1321","Type":"Glossary","Component ID":"0","Closeness Centrality":"0.3175846969347776","Degree":"12","Article":"The geographical (and, where relevant, stratigraphical) place of capture, collection, or observation of the name-bearing type of a nominal species or subspecies [Art. 76.1, Recommendation 76A]","Clustering Coefficient":"0.22727272727272727","Betweenness Centrality":"280.79955494950184","Weighted Degree":"12.0","Chapters":"other","tags":"glossary"},"color":"rgb(255,116,49)","size":53.94265365600586},{"label":"General Recommendation 10","x":1950.5135498046875,"y":4316.01513671875,"id":"1506","attributes":{"Order":"1375","Type":"Appendix B","Component ID":"0","Closeness Centrality":"0.396889400921659","Degree":"11","Article":"An author who mentions the name of a taxon in the species, genus or family group should cite its authorship and date at least once in the work concerned. A name should not be cited in advance of its intended establishment (see also Appendix A, the \"Code of Ethics\"), and should not be called \"new\" except on the occasion of its establishment.","Clustering Coefficient":"0.18181818181818182","Betweenness Centrality":"932.6767326960806","Weighted Degree":"15.0","Chapters":"other","tags":"General Recs"},"color":"rgb(0,190,137)","size":55.017921447753906},{"label":"33.2.2","x":3318.669677734375,"y":1794.084716796875,"id":"429","attributes":{"Order":"0429","Type":"regular","Component ID":"0","Closeness Centrality":"0.3438981781881707","Degree":"13","Article":" The correction of an incorrect original spelling in accordance with Article 32.5 is a \"justified emendation\", and the name thus corrected retains the authorship and date of the original spelling [Art. 19.2].","Clustering Coefficient":"0.34545454545454546","Betweenness Centrality":"643.6583442595945","Weighted Degree":"35.0","Chapters":"7","tags":"33"},"color":"rgb(0,213,255)","size":62.186378479003906},{"label":"74","x":-4613.43115234375,"y":-941.50390625,"id":"835","attributes":{"Order":"0839","Type":"regular","Component ID":"0","Closeness Centrality":"0.35588842975206614","Degree":"37","Article":" Name-bearing types fixed subsequently from the type series (lectotypes from syntypes).","Clustering Coefficient":"0.19663865546218487","Betweenness Centrality":"1663.8047847879293","Weighted Degree":"88.0","Chapters":"16","tags":"74"},"color":"rgb(0,213,255)","size":81.18280029296875},{"label":"32.5.2.6","x":4818.50341796875,"y":1536.7340087890625,"id":"416","attributes":{"Order":"0416","Type":"regular","Component ID":"0","Closeness Centrality":"0.33414161008729387","Degree":"7","Article":" In a compound species-group name of which the first part consists of a numeral (representing a number, numerical adjective or numerical adverb), the numeral is to be written in full as a Latin word and united with the remainder without any intervening mark.","Clustering Coefficient":"0.2857142857142857","Betweenness Centrality":"1435.7862843233952","Weighted Degree":"9.0","Chapters":"7","tags":"32"},"color":"rgb(0,213,255)","size":52.86738204956055},{"label":"excluded1","x":-1452.6165771484375,"y":3188.3486328125,"id":"1096","attributes":{"Order":"1089","Type":"Glossary","Component ID":"0","Closeness Centrality":"0.38631903560414915","Degree":"42","Article":"Denoting a work, name or act which is to be ignored for purposes of zoological nomenclature, either (a) under the provisions of the Code or (b) because of a disclaimer [Arts. 8.2, 8.3]. ","Clustering Coefficient":"0.10099573257467995","Betweenness Centrality":"3923.245260060348","Weighted Degree":"42.0","Chapters":"other","tags":"glossary"},"color":"rgb(255,116,49)","size":64.69534301757812},{"label":"11.4.3","x":706.5794677734375,"y":1176.9732666015625,"id":"110","attributes":{"Order":"0110","Type":"regular","Component ID":"0","Closeness Centrality":"0.3786754602912888","Degree":"18","Article":" An index published before 1931 in a work that is not consistently binominal is acceptable itself as a work consistent with the Principle of Binominal Nomenclature provided that the Principle is consistently applied to scientific names in the index; thus a scientific name published in such an index is available if the name satisfies the other provisions of this Chapter and of Articles 4, 5 and 6, and if there is an unambiguous link between the entry in the index and the description, illustration, or indication in the text.","Clustering Coefficient":"0.1830065359477124","Betweenness Centrality":"887.6004201015387","Weighted Degree":"36.0","Chapters":"4","tags":"11"},"color":"rgb(0,213,255)","size":62.544803619384766},{"label":"37","x":1550.55859375,"y":-2609.229248046875,"id":"457","attributes":{"Order":"0457","Type":"regular","Component ID":"0","Closeness Centrality":"0.3633966244725738","Degree":"14","Article":" Nominotypical taxa.","Clustering Coefficient":"0.48717948717948717","Betweenness Centrality":"220.1818132241046","Weighted Degree":"28.0","Chapters":"8","tags":"37"},"color":"rgb(0,213,255)","size":59.67741775512695},{"label":"rules","x":-697.3555908203125,"y":2868.655517578125,"id":"1251","attributes":{"Order":"1241","Type":"Glossary","Component ID":"0","Closeness Centrality":"0.3439840239640539","Degree":"8","Article":"The Articles of the Code but not titles, Recommendations, and Examples. The rules are mandatory. A term equivalent to provisions","Clustering Coefficient":"0.38095238095238093","Betweenness Centrality":"200.74805192506736","Weighted Degree":"8.0","Chapters":"other","tags":"glossary"},"color":"rgb(255,116,49)","size":52.50896072387695},{"label":"type species","x":-2879.906982421875,"y":-4706.20703125,"id":"1335","attributes":{"Order":"1323","Type":"Glossary","Component ID":"0","Closeness Centrality":"0.3815060908084164","Degree":"112","Article":"The nominal species that is the name-bearing type of a nominal genus or subgenus","Clustering Coefficient":"0.058640458640458644","Betweenness Centrality":"11236.165924378929","Weighted Degree":"112.0","Chapters":"other","tags":"glossary"},"color":"rgb(255,116,49)","size":89.78494262695312},{"label":"1.3","x":-915.1846313476562,"y":1434.6385498046875,"id":"6","attributes":{"Order":"0006","Type":"regular","Component ID":"0","Closeness Centrality":"0.343726615115989","Degree":"18","Article":" Excluded from the provisions of the Code are names","Clustering Coefficient":"0.08088235294117647","Betweenness Centrality":"629.8802163720933","Weighted Degree":"58.0","Chapters":"1","tags":"1"},"color":"rgb(0,213,255)","size":70.43010711669922},{"label":"25","x":3034.77587890625,"y":455.55987548828125,"id":"315","attributes":{"Order":"0315","Type":"regular","Component ID":"0","Closeness Centrality":"0.3553378029912326","Degree":"29","Article":" Formation and treatment of names. A scientific name must be formed and treated in accordance with the relevant provisions of Article 11 and Articles 26 to 34 (also see Appendix B, General Recommendations).","Clustering Coefficient":"0.4473684210526316","Betweenness Centrality":"633.2876996516328","Weighted Degree":"86.0","Chapters":"7","tags":"25"},"color":"rgb(0,213,255)","size":80.46595001220703},{"label":"70.4","x":-1671.92724609375,"y":-2002.3096923828125,"id":"759","attributes":{"Order":"0759","Type":"regular","Component ID":"0","Closeness Centrality":"0.3098021582733813","Degree":"7","Article":"  Identification of type species by deliberate misapplication.","Clustering Coefficient":"0.38095238095238093","Betweenness Centrality":"14.625232440092772","Weighted Degree":"21.0","Chapters":"15","tags":"70"},"color":"rgb(0,213,255)","size":57.16845703125},{"label":"Rec.8D","x":-1563.4752197265625,"y":5228.33056640625,"id":"70","attributes":{"Order":"0070","Type":"reccomendation","Component ID":"0","Closeness Centrality":"0.33915825744523753","Degree":"8","Article":" Content immutable. The content of a work is immutable once it is published. Corrections should be made through notices of errata or other separate publications. Second or other additional printings of a work should be clearly labeled as such, with date of publication stated in the work, even if no changes have been introduced.","Clustering Coefficient":"0.14285714285714285","Betweenness Centrality":"577.2877563835438","Weighted Degree":"8.0","Chapters":"3","tags":"8"},"color":"rgb(255,126,255)","size":52.50896072387695},{"label":"23.3.2.1","x":-1451.1318359375,"y":-720.4461669921875,"id":"268","attributes":{"Order":"0268","Type":"regular","Component ID":"0","Closeness Centrality":"0.2956447114353143","Degree":"4","Article":" any part of an animal is named before the whole animal, or","Clustering Coefficient":"0.6666666666666666","Betweenness Centrality":"18.451829897539138","Weighted Degree":"10.0","Chapters":"6","tags":"23"},"color":"rgb(0,213,255)","size":53.225807189941406},{"label":"8.1.2","x":-1953.0977783203125,"y":6295.00927734375,"id":"42","attributes":{"Order":"0042","Type":"regular","Component ID":"0","Closeness Centrality":"0.225531914893617","Degree":"3","Article":" it must be obtainable, when first issued, free of charge or by purchase, and","Clustering Coefficient":"1.0","Betweenness Centrality":"0.0","Weighted Degree":"9.0","Chapters":"3","tags":"8"},"color":"rgb(0,213,255)","size":52.86738204956055},{"label":"67B.Ex","x":-1347.1873779296875,"y":-859.248779296875,"id":"679","attributes":{"Order":"0679","Type":"example","Component ID":"0","Closeness Centrality":"0.3243879472693032","Degree":"8","Article":"  Astacus marinus Fabricius, 1775, one of the nominal species originally included in the decapod crustacean genus Homarus Weber, 1795, was subsequently designated by Fowler (1912) as the type species of Homarus. The type species is, and should be cited as, Astacus marinus Fabricius, 1775. Astacus marinus Fabricius is currently synonymized with Cancer gammarus Linnaeus, 1758, but the latter is not the type species of Homarus and should not be cited as such. If mention of the type species is required it should be made in some such manner as \"Type species Astacus marinus Fabricius, 1775, a junior synonym ofCancer gammarus Linnaeus, 1758\"; or \"Type species Astacus marinus Fabricius, 1775, now regarded as a synonym of Homarus gammarus (Linnaeus, 1758)\".","Clustering Coefficient":"0.14285714285714285","Betweenness Centrality":"275.49458118805774","Weighted Degree":"8.0","Chapters":"15","tags":"67"},"color":"rgb(75,205,0)","size":52.50896072387695},{"label":"67.13.1","x":-1899.817138671875,"y":-1774.6656494140625,"id":"709","attributes":{"Order":"0709","Type":"regular","Component ID":"0","Closeness Centrality":"0.38696995226060094","Degree":"18","Article":" If an author fixes as the type species of a new nominal genus or subgenus a species originally included deliberately in the sense of a misidentification or misapplication by an earlier author of a name which had been previously established [Art. 67.2.1], the type species fixed by that action is deemed to be a new nominal species [Arts. 11.10, 50.1.2 and 70.4; for the name-bearing type of this species see Article 72.4.2].","Clustering Coefficient":"0.27450980392156865","Betweenness Centrality":"709.8786750433137","Weighted Degree":"42.0","Chapters":"15","tags":"67"},"color":"rgb(0,213,255)","size":64.69534301757812},{"label":"taxonomic group","x":-859.9555053710938,"y":62.64041519165039,"id":"1117","attributes":{"Order":"1110","Type":"Glossary","Component ID":"0","Closeness Centrality":"0.33708414872798437","Degree":"6","Article":"A taxon or assemblage of taxa; e.g. the taxonomic group Insecta consists of all insects and the taxa in which they are classified. See taxonomic field, under field.","Clustering Coefficient":"0.6","Betweenness Centrality":"11.109261110529737","Weighted Degree":"6.0","Chapters":"other","tags":"glossary"},"color":"rgb(255,116,49)","size":51.7921142578125},{"label":"53.1.Ex","x":3749.536865234375,"y":-712.8541259765625,"id":"565","attributes":{"Order":"0565","Type":"example","Component ID":"0","Closeness Centrality":"0.345970374089882","Degree":"10","Article":"  The family-group names METOPIINAE Foerster, [1869] (Hymenoptera; type genus Metopius Panzer, 1806), METOPIINI Raffray, 1904 (Coleoptera; type genus Metopias Gory, 1832) and METOPIINI Townsend, 1908 (Diptera; type genus Metopia Meigen, 1803) are homonyms. (Their homonymy was removed by the Commission emending the spellings of the latter two family-group names to METOPIASINI and METOPIAINI [Opinion 1772, 1994]).","Clustering Coefficient":"0.24444444444444444","Betweenness Centrality":"639.9858782041787","Weighted Degree":"10.0","Chapters":"12","tags":"53"},"color":"rgb(75,205,0)","size":53.225807189941406},{"label":"3.1","x":-1183.1734619140625,"y":2651.265380859375,"id":"21","attributes":{"Order":"0021","Type":"regular","Component ID":"0","Closeness Centrality":"0.3344660194174757","Degree":"6","Article":" Works and names published in 1758. Two works are deemed to have been published on 1 January 1758: Linnaeus\u0027s Systema Naturae, 10th Edition; Clerck\u0027s Aranei Svecici. Names in the latter have precedence over names in the former, but names in any other work published in 1758 are deemed to have been published after the 10th Edition of Systema Naturae.","Clustering Coefficient":"0.26666666666666666","Betweenness Centrality":"136.93861442174523","Weighted Degree":"10.0","Chapters":"2","tags":"3"},"color":"rgb(0,213,255)","size":53.225807189941406},{"label":"13.3.3","x":-1758.263916015625,"y":-1396.328857421875,"id":"186","attributes":{"Order":"0186","Type":"regular","Component ID":"0","Closeness Centrality":"0.38513135830072665","Degree":"18","Article":" A name published for an ichnotaxon at the genus-group level before 2000 need not be accompanied by a type species fixation; but if such a name is replaced after 1999 by a new replacement name (nomen novum) a type species must then be designated, if one has not already been fixed [Art. 66.1].","Clustering Coefficient":"0.25735294117647056","Betweenness Centrality":"710.055721574233","Weighted Degree":"40.0","Chapters":"4","tags":"13"},"color":"rgb(0,213,255)","size":63.978492736816406},{"label":"70.2","x":-1034.16015625,"y":-1565.5023193359375,"id":"753","attributes":{"Order":"0753","Type":"regular","Component ID":"0","Closeness Centrality":"0.3357699805068226","Degree":"8","Article":"  Type fixation overlooked. If it is found that an earlier type species fixation has been overlooked, the overlooked fixation is to be accepted and any later fixations are invalid. If this is considered to cause instability or confusion the case is to be referred to the Commission for a ruling.","Clustering Coefficient":"0.25","Betweenness Centrality":"205.20366554728236","Weighted Degree":"22.0","Chapters":"15","tags":"70"},"color":"rgb(0,213,255)","size":57.52688217163086},{"label":"67.3","x":-1317.1180419921875,"y":-2884.62744140625,"id":"686","attributes":{"Order":"0686","Type":"regular","Component ID":"0","Closeness Centrality":"0.3902577173605211","Degree":"23","Article":"  Admissibility of actions relevant to fixation. Only the nomenclatural acts or other published statements of the author made when a nominal genus or subgenus is established are relevant in deciding","Clustering Coefficient":"0.4624505928853755","Betweenness Centrality":"1283.769337196882","Weighted Degree":"55.0","Chapters":"15","tags":"67"},"color":"rgb(0,213,255)","size":69.3548355102539},{"label":"5","x":2067.551025390625,"y":869.1485595703125,"id":"26","attributes":{"Order":"0026","Type":"regular","Component ID":"0","Closeness Centrality":"0.34519038076152303","Degree":"14","Article":" Principle of Binominal Nomenclature.","Clustering Coefficient":"0.21794871794871795","Betweenness Centrality":"503.54785064390177","Weighted Degree":"26.0","Chapters":"2","tags":"5"},"color":"rgb(0,213,255)","size":58.9605712890625},{"label":"9.11","x":-2220.655029296875,"y":6407.30517578125,"id":"86","attributes":{"Order":"0086","Type":"regular","Component ID":"0","Closeness Centrality":"0.3039258932509925","Degree":"16","Article":" text or illustrations distributed by means of electronic signals (e.g. via the Internet), except those fulfilling the requirements ofArticles 8.1 and 8.5.","Clustering Coefficient":"0.675","Betweenness Centrality":"623.2764991862309","Weighted Degree":"48.0","Chapters":"3","tags":"9"},"color":"rgb(0,213,255)","size":66.84587860107422},{"label":"40.2.1","x":2285.506103515625,"y":1187.81494140625,"id":"468","attributes":{"Order":"0468","Type":"regular","Component ID":"0","Closeness Centrality":"0.36282253817798843","Degree":"9","Article":" A name maintained by virtue of this Article retains its own author but takes the priority of the replaced name, of which it is deemed to be the senior synonym. ","Clustering Coefficient":"0.19444444444444445","Betweenness Centrality":"402.68828402946167","Weighted Degree":"19.0","Chapters":"8","tags":"40"},"color":"rgb(0,213,255)","size":56.45161437988281},{"label":"76","x":-5664.693359375,"y":-1111.3372802734375,"id":"886","attributes":{"Order":"0890","Type":"regular","Component ID":"0","Closeness Centrality":"0.3330916122794295","Degree":"11","Article":" Type locality.","Clustering Coefficient":"0.4727272727272727","Betweenness Centrality":"251.0176300759568","Weighted Degree":"22.0","Chapters":"16","tags":"76"},"color":"rgb(0,213,255)","size":57.52688217163086},{"label":"67.9","x":-1472.353759765625,"y":-2976.52294921875,"id":"702","attributes":{"Order":"0702","Type":"regular","Component ID":"0","Closeness Centrality":"0.3476286579212916","Degree":"19","Article":"  Misidentified type species. If a validly fixed type species is later found to have been misidentified, the provisions of Article 70.3apply.","Clustering Coefficient":"0.672514619883041","Betweenness Centrality":"196.09658870038444","Weighted Degree":"51.0","Chapters":"15","tags":"67"},"color":"rgb(0,213,255)","size":67.921142578125},{"label":"Rec.85A","x":-3304.925537109375,"y":3976.779296875,"id":"993","attributes":{"Order":"0997","Type":"reccomendation","Component ID":"0","Closeness Centrality":"0.3757840196345787","Degree":"11","Article":" Citation of the Code. Authors citing the Code should specify the edition (the present being the fourth), its authorship (the International Commission on Zoological Nomenclature), the date of publication and the publisher of the official text in the language concerned (see Articles 86.2 and 87).","Clustering Coefficient":"0.36363636363636365","Betweenness Centrality":"527.629700217658","Weighted Degree":"19.0","Chapters":"18","tags":"85"},"color":"rgb(255,126,255)","size":56.45161437988281},{"label":"type horizon","x":-5615.29248046875,"y":-1835.234375,"id":"1331","attributes":{"Order":"1319","Type":"Glossary","Component ID":"0","Closeness Centrality":"0.29640782964078294","Degree":"2","Article":"The geological stratum from which the name-bearing type of a nominal species or subspecies was collected","Clustering Coefficient":"0.0","Betweenness Centrality":"8.850045176895069","Weighted Degree":"2.0","Chapters":"other","tags":"glossary"},"color":"rgb(255,116,49)","size":50.358421325683594},{"label":"23.9.1.2","x":544.51416015625,"y":852.1262817382812,"id":"290","attributes":{"Order":"0290","Type":"regular","Component ID":"0","Closeness Centrality":"0.38577827547592386","Degree":"17","Article":" the junior synonym or homonym has been used for a particular taxon, as its presumed valid name, in at least 25 works, published by at least 10 authors in the immediately preceding 50 years and encompassing a span of not less than 10 years.","Clustering Coefficient":"0.29411764705882354","Betweenness Centrality":"1044.971768520731","Weighted Degree":"37.0","Chapters":"6","tags":"23"},"color":"rgb(0,213,255)","size":62.90322494506836},{"label":"45.6.4.1","x":-1282.6378173828125,"y":486.2288513183594,"id":"501","attributes":{"Order":"0501","Type":"regular","Component ID":"0","Closeness Centrality":"0.37857142857142856","Degree":"22","Article":" a name that is infrasubspecific under Article 45.6.4 is nevertheless deemed to be subspecific from its original publication if, before 1985, it was either adopted as the valid name of a species or subspecies or was treated as a senior homonym.","Clustering Coefficient":"0.16666666666666666","Betweenness Centrality":"1244.22201707599","Weighted Degree":"32.0","Chapters":"10","tags":"45"},"color":"rgb(0,213,255)","size":61.11111068725586},{"label":"Rec.69A.6","x":-3365.274169921875,"y":-5594.3994140625,"id":"744","attributes":{"Order":"0744","Type":"reccomendation","Component ID":"0","Closeness Centrality":"0.3820349320765179","Degree":"18","Article":" In genus-group taxa of parasites, preference should be given to a nominal species that parasitizes humans or an animal of economic importance or a common and widespread host species.","Clustering Coefficient":"0.6405228758169934","Betweenness Centrality":"601.7518004400197","Weighted Degree":"38.0","Chapters":"15","tags":"69"},"color":"rgb(255,126,255)","size":63.26165008544922},{"label":"16.2","x":-2147.646728515625,"y":-377.00408935546875,"id":"201","attributes":{"Order":"0201","Type":"regular","Component ID":"0","Closeness Centrality":"0.3794052863436123","Degree":"12","Article":"  Family-group names: type genus to be cited. In addition to satisfying the provisions of Articles 13-15, a new family-group name published after 1999 must be accompanied by citation of the name of the type genus (i.e. the name from which the family-group name is formed).","Clustering Coefficient":"0.36363636363636365","Betweenness Centrality":"322.49373438678487","Weighted Degree":"24.0","Chapters":"4","tags":"16"},"color":"rgb(0,213,255)","size":58.24372863769531},{"label":"67.10","x":-1089.697509765625,"y":-2539.940185546875,"id":"703","attributes":{"Order":"0703","Type":"regular","Component ID":"0","Closeness Centrality":"0.375886524822695","Degree":"24","Article":"  Union of nominal genus-group taxa. If two or more nominal genus-group taxa are included within a single taxonomic taxon at genus-group level, their respective type species remain unchanged (subject to Article 23, the valid name of the taxonomic taxon so formed is that of the nominal taxon with the oldest potentially valid name).","Clustering Coefficient":"0.4601449275362319","Betweenness Centrality":"636.6769742774267","Weighted Degree":"56.0","Chapters":"15","tags":"67"},"color":"rgb(0,213,255)","size":69.71326446533203},{"label":"29.3.2.Ex","x":5377.28369140625,"y":-1442.700927734375,"id":"335","attributes":{"Order":"0335","Type":"example","Component ID":"0","Closeness Centrality":"0.3088301210219632","Degree":"6","Article":"  In the generic name Leptocerus, of which the second part is latinized from the Greek word keras, the stem for the formation of the family-group name is Leptocer-, not Leptocerat-, as it would be if it were not latinized.","Clustering Coefficient":"0.4","Betweenness Centrality":"67.71077562342208","Weighted Degree":"6.0","Chapters":"7","tags":"29"},"color":"rgb(75,205,0)","size":51.7921142578125},{"label":"homonymy2","x":3172.0126953125,"y":-601.9519653320312,"id":"1128","attributes":{"Order":"1121","Type":"Glossary","Component ID":"0","Closeness Centrality":"0.34329845540607873","Degree":"31","Article":"The state of being homonymous","Clustering Coefficient":"0.09247311827956989","Betweenness Centrality":"1951.3049643954491","Weighted Degree":"31.0","Chapters":"other","tags":"glossary"},"color":"rgb(255,116,49)","size":60.752689361572266},{"label":"80.7.1","x":-1754.748046875,"y":4945.185546875,"id":"971","attributes":{"Order":"0975","Type":"regular","Component ID":"0","Closeness Centrality":"0.308760923145866","Degree":"6","Article":" A work, name or nomenclatural act entered in an Official Index has the status attributed to it in the relevant ruling(s).","Clustering Coefficient":"0.6666666666666666","Betweenness Centrality":"17.948332703618235","Weighted Degree":"10.0","Chapters":"17","tags":"80"},"color":"rgb(0,213,255)","size":53.225807189941406},{"label":"11.9.4.Ex","x":4984.97900390625,"y":1369.4239501953125,"id":"156","attributes":{"Order":"0156","Type":"example","Component ID":"0","Closeness Centrality":"0.34614418487817133","Degree":"5","Article":"  Expressions like \"rudis planusque\" (in which \"-que\" is a conjunction) and \"?-album\" are not admissible as species-group names.","Clustering Coefficient":"0.7","Betweenness Centrality":"5.445224848426362","Weighted Degree":"5.0","Chapters":"4","tags":"11"},"color":"rgb(75,205,0)","size":51.433692932128906},{"label":"81.2.2","x":478.6179504394531,"y":-517.5253295898438,"id":"979","attributes":{"Order":"0983","Type":"regular","Component ID":"0","Closeness Centrality":"0.3325289575289575","Degree":"13","Article":" If two names are objective synonyms the older synonym may be \"partially suppressed\", i.e. suppressed for the purposes of the Principle of Priority alone, without being suppressed also for the purposes of the Principle of Homonymy.","Clustering Coefficient":"0.32051282051282054","Betweenness Centrality":"137.78196145030955","Weighted Degree":"25.0","Chapters":"17","tags":"81"},"color":"rgb(0,213,255)","size":58.602149963378906},{"label":"corrigendum","x":913.8435668945312,"y":3000.59228515625,"id":"1065","attributes":{"Order":"1058","Type":"Glossary","Component ID":"0","Closeness Centrality":"0.35497166409067493","Degree":"7","Article":"A note published by an author, editor, or publisher of a work, expressly to cite one or more errors or omissions in that work together with their correction","Clustering Coefficient":"0.2857142857142857","Betweenness Centrality":"217.53124717710327","Weighted Degree":"7.0","Chapters":"other","tags":"glossary"},"color":"rgb(255,116,49)","size":52.15053939819336},{"label":"division1","x":168.73414611816406,"y":-1635.562744140625,"id":"1080","attributes":{"Order":"1073","Type":"Glossary","Component ID":"0","Closeness Centrality":"0.3271604938271605","Degree":"8","Article":"A rank that if treated as a division of a genus or subgenus is deemed to be of subgeneric rank for the purposes of nomenclature [Art. 10.4]","Clustering Coefficient":"0.3333333333333333","Betweenness Centrality":"147.14684833145938","Weighted Degree":"8.0","Chapters":"other","tags":"glossary"},"color":"rgb(255,116,49)","size":52.50896072387695},{"label":"51.3.3.Ex","x":890.7564086914062,"y":-813.5203857421875,"id":"552","attributes":{"Order":"0552","Type":"example","Component ID":"0","Closeness Centrality":"0.3528809218950064","Degree":"7","Article":"  Lowe (1843) established the new fish species Seriola gracilis and at the same time conditionally proposed a new genus Cubiceps to contain that nominal species. When included in Cubiceps, the name is cited as Cubiceps gracilis (Lowe, 1843).","Clustering Coefficient":"0.23809523809523808","Betweenness Centrality":"52.3801402730858","Weighted Degree":"7.0","Chapters":"11","tags":"51"},"color":"rgb(75,205,0)","size":52.15053939819336},{"label":"77.2","x":-3117.075927734375,"y":4887.8173828125,"id":"900","attributes":{"Order":"0904","Type":"regular","Component ID":"0","Closeness Centrality":"0.32654028436018956","Degree":"5","Article":"  Subsequent delegation. The XVII International Congress of Zoology (1972) delegated its powers and functions referred to in the Code and the Constitution of the Commission to the International Union of Biological Sciences (IUBS). That delegation includes the power to delegate powers and functions to another international body of zoologists under conditions specified in this Article.","Clustering Coefficient":"0.3","Betweenness Centrality":"55.32135197962","Weighted Degree":"7.0","Chapters":"17","tags":"77"},"color":"rgb(0,213,255)","size":52.15053939819336},{"label":"General Recommendation 7","x":380.23394775390625,"y":3663.614990234375,"id":"1503","attributes":{"Order":"1372","Type":"Appendix B","Component ID":"0","Closeness Centrality":"0.34930291508238276","Degree":"10","Article":"If a new nominal taxon is established in a work written in a language which is not in wide international use for scientific purposes, the work should include an abstract which draws attention to the new name and which is written in a widely understood language.","Clustering Coefficient":"0.5555555555555556","Betweenness Centrality":"126.30714147787442","Weighted Degree":"16.0","Chapters":"other","tags":"General Recs"},"color":"rgb(0,190,137)","size":55.3763427734375},{"label":"32.5.2.1","x":2582.224853515625,"y":2374.266357421875,"id":"400","attributes":{"Order":"0400","Type":"regular","Component ID":"0","Closeness Centrality":"0.31233000906618313","Degree":"5","Article":" In the case of a diacritic or other mark, the mark concerned is deleted, except that in a name published before 1985 and based upon a German word, the umlaut sign is deleted from a vowel and the letter \"e\" is to be inserted after that vowel (if there is any doubt that the name is based upon a German word, it is to be so treated).","Clustering Coefficient":"0.5","Betweenness Centrality":"128.55423422801263","Weighted Degree":"7.0","Chapters":"7","tags":"32"},"color":"rgb(0,213,255)","size":52.15053939819336},{"label":"35.4.1","x":3673.205078125,"y":-226.22801208496094,"id":"448","attributes":{"Order":"0448","Type":"regular","Component ID":"0","Closeness Centrality":"0.3487724626676791","Degree":"16","Article":" A family-group name based upon an unjustified emendation (but see Article 35.4.2) or an incorrect spelling of the name of the type genus must be corrected, unless it is preserved under Article 29.5 or unless the spelling of the genus-group name used to form the family-group name is preserved under Articles 33.2.3.1 or 33.3.1.","Clustering Coefficient":"0.23333333333333334","Betweenness Centrality":"1048.3012350232832","Weighted Degree":"38.0","Chapters":"8","tags":"35"},"color":"rgb(0,213,255)","size":63.26165008544922},{"label":"tribe1","x":2551.58837890625,"y":-3417.863525390625,"id":"1314","attributes":{"Order":"1302","Type":"Glossary","Component ID":"0","Closeness Centrality":"0.3215118992067196","Degree":"10","Article":"A family-group rank below subfamily. ames of tribes have the suffix -INI.","Clustering Coefficient":"0.6666666666666666","Betweenness Centrality":"15.531776033174655","Weighted Degree":"10.0","Chapters":"other","tags":"glossary"},"color":"rgb(255,116,49)","size":53.225807189941406},{"label":"19.4","x":2870.796142578125,"y":1017.0029907226562,"id":"221","attributes":{"Order":"0221","Type":"regular","Component ID":"0","Closeness Centrality":"0.3200185787273572","Degree":"6","Article":"  Mandatory changes. The availability of a name is not affected by a mandatory change made under the provisions of Article 34.","Clustering Coefficient":"0.4","Betweenness Centrality":"104.55414101211917","Weighted Degree":"18.0","Chapters":"4","tags":"19"},"color":"rgb(0,213,255)","size":56.09318923950195},{"label":"priority, of a name or nomenclatural act","x":693.5736694335938,"y":40.80364227294922,"id":"1229","attributes":{"Order":"1221","Type":"Glossary","Component ID":"0","Closeness Centrality":"0.35820119573693787","Degree":"37","Article":"Seniority fixed by the date of availability","Clustering Coefficient":"0.1066066066066066","Betweenness Centrality":"1764.372712003746","Weighted Degree":"37.0","Chapters":"other","tags":"glossary"},"color":"rgb(255,116,49)","size":62.90322494506836},{"label":"35.4.1.Ex","x":4358.8564453125,"y":395.0732421875,"id":"449","attributes":{"Order":"0449","Type":"example","Component ID":"0","Closeness Centrality":"0.3517100561510975","Degree":"7","Article":"  Goldfuss (1820) published the family-group name Phascolomyda, based on the incorrect spelling Phascolomys (introduced by Dum ril, 1806) of Phascolomis Geoffroy, 1803 (Mammalia). The corrected name is PHASCOLOMIDAE Goldfuss, 1820.","Clustering Coefficient":"0.38095238095238093","Betweenness Centrality":"336.0960434223448","Weighted Degree":"7.0","Chapters":"8","tags":"35"},"color":"rgb(75,205,0)","size":52.15053939819336},{"label":"Rec.68A","x":-3399.84375,"y":-3711.741943359375,"id":"715","attributes":{"Order":"0715","Type":"reccomendation","Component ID":"0","Closeness Centrality":"0.3427860696517413","Degree":"5","Article":" Citation of type fixation. If a species is qualified for fixation as the type species in more than one of the ways provided for in this Article, only the valid fixation need be cited.","Clustering Coefficient":"0.3","Betweenness Centrality":"96.61792565113372","Weighted Degree":"5.0","Chapters":"15","tags":"68"},"color":"rgb(255,126,255)","size":51.433692932128906},{"label":"nomen nudum","x":-432.2420959472656,"y":2523.71533203125,"id":"1198","attributes":{"Order":"1189","Type":"Glossary","Component ID":"0","Closeness Centrality":"0.3956359460235429","Degree":"19","Article":"A Latin term referring to a name that, if published before 1931, fails to conform to Article 12; or, if published after 1930, fails to conform to Article 13. A nomen nudum is not an available name, and therefore the same name may be made available later for the same or a different concept; in such a case it would take authorship and date [Arts. 50, 21] from that act of establishment, not from any earlier publication as a nomen nudum","Clustering Coefficient":"0.1619047619047619","Betweenness Centrality":"1554.964499052442","Weighted Degree":"19.0","Chapters":"other","tags":"glossary"},"color":"rgb(255,116,49)","size":56.45161437988281},{"label":"11.10","x":-471.09332275390625,"y":-1297.4482421875,"id":"159","attributes":{"Order":"0159","Type":"regular","Component ID":"0","Closeness Centrality":"0.4188449848024316","Degree":"43","Article":"  Deliberate employment of misidentifications. If an author employs a specific or subspecific name for the type species of a new nominal genus-group taxon, but deliberately in the sense of a previous misidentification of it, then the author\u0027s employment of the name is deemed to denote a new nominal species and the specific name is available with its own author and date as though it were newly proposed in combination with the new genus-group name (see Article 67.13 for fixation as type species of a species originally included as an expressly stated earlier misidentification, and Article 69.2.4 for the subsequent designation of such a species as the type species of a previously established nominal genus or subgenus).","Clustering Coefficient":"0.19712070874861573","Betweenness Centrality":"3674.0033115288825","Weighted Degree":"107.0","Chapters":"4","tags":"11"},"color":"rgb(0,213,255)","size":87.99282836914062},{"label":"32.2.2","x":3262.766357421875,"y":1978.51025390625,"id":"392","attributes":{"Order":"0392","Type":"regular","Component ID":"0","Closeness Centrality":"0.3189814814814815","Degree":"10","Article":" A justified emendation [Art. 33.2.2] is treated as though it is a correct original spelling (and therefore takes the authorship and date of the original publication [Art. 19.2]).","Clustering Coefficient":"0.3055555555555556","Betweenness Centrality":"309.0762137291242","Weighted Degree":"28.0","Chapters":"7","tags":"32"},"color":"rgb(0,213,255)","size":59.67741775512695},{"label":"23.3.3","x":1479.3795166015625,"y":-326.31341552734375,"id":"271","attributes":{"Order":"0271","Type":"regular","Component ID":"0","Closeness Centrality":"0.37142857142857144","Degree":"18","Article":" The Principle of Priority applies to interpolated specific names added in parenthesis after a genus-group name to denote aggregates of species or interpolated in parenthesis between specific and subspecific names to denote aggregates of subspecies [Art. 6.2]. The precedence of such an interpolated name is that which it has in the species group (see Article 11.9.3.5).","Clustering Coefficient":"0.2875816993464052","Betweenness Centrality":"330.72027959121505","Weighted Degree":"28.0","Chapters":"6","tags":"23"},"color":"rgb(0,213,255)","size":59.67741775512695},{"label":"79.6","x":-3166.968505859375,"y":3474.58642578125,"id":"955","attributes":{"Order":"0959","Type":"regular","Component ID":"0","Closeness Centrality":"0.34007897334649556","Degree":"8","Article":"  Power of the Commission to add omitted names to the List of Available Names in Zoology. If the Commission determines that there is a previously available name within the scope of an adopted Part of the List of Available Names in Zoology that has been omitted from the List, in exceptional circumstances the Commission may by use of the plenary power add an appropriate entry to that Part of the List and record this in an Opinion. The availability of the name thereby becomes restored.","Clustering Coefficient":"0.5","Betweenness Centrality":"41.46626679493552","Weighted Degree":"12.0","Chapters":"17","tags":"79"},"color":"rgb(0,213,255)","size":53.94265365600586},{"label":"Rec.16E","x":-5481.4453125,"y":443.2880554199219,"id":"209","attributes":{"Order":"0209","Type":"reccomendation","Component ID":"0","Closeness Centrality":"0.3554294557647666","Degree":"10","Article":" Preference for holotype over syntypes. Whenever possible, authors should select a holotype rather than syntypes.","Clustering Coefficient":"0.4222222222222222","Betweenness Centrality":"143.75324753558138","Weighted Degree":"16.0","Chapters":"4","tags":"16"},"color":"rgb(255,126,255)","size":55.3763427734375},{"label":"55.2","x":2182.97314453125,"y":-1637.2716064453125,"id":"578","attributes":{"Order":"0578","Type":"regular","Component ID":"0","Closeness Centrality":"0.33487241798298906","Degree":"10","Article":"  Homonymy from identical generic names. See Article 39.","Clustering Coefficient":"0.6222222222222222","Betweenness Centrality":"46.36545769326148","Weighted Degree":"24.0","Chapters":"12","tags":"55"},"color":"rgb(0,213,255)","size":58.24372863769531},{"label":"32.2.1","x":2768.85205078125,"y":1665.561767578125,"id":"391","attributes":{"Order":"0391","Type":"regular","Component ID":"0","Closeness Centrality":"0.35333333333333333","Degree":"9","Article":" If a name is spelled in more than one way in the work in which it was established, then, except as provided otherwise in this Article, the correct original spelling is that chosen by the First Reviser [Art. 24.2.3] (or, if applicable, by an original author when acting as First Reviser [Art. 24.2.4]).","Clustering Coefficient":"0.3055555555555556","Betweenness Centrality":"649.3214066386873","Weighted Degree":"19.0","Chapters":"7","tags":"32"},"color":"rgb(0,213,255)","size":56.45161437988281},{"label":"24.2.2","x":1692.7901611328125,"y":1339.8197021484375,"id":"308","attributes":{"Order":"0308","Type":"regular","Component ID":"0","Closeness Centrality":"0.3681538872562116","Degree":"15","Article":"  Determination of precedence of names or acts by the First Reviser. If two or more names, different or identical, and based on the same or different types, or two or more nomenclatural acts, are published on the same date in the same or different works, the precedence of the names or acts is fixed by the First Reviser unless Article 24.1 applies.","Clustering Coefficient":"0.3333333333333333","Betweenness Centrality":"684.9476081837009","Weighted Degree":"33.0","Chapters":"6","tags":"24"},"color":"rgb(0,213,255)","size":61.46953582763672},{"label":"34.2","x":4031.031005859375,"y":-183.29086303710938,"id":"441","attributes":{"Order":"0441","Type":"regular","Component ID":"0","Closeness Centrality":"0.37670858392564244","Degree":"17","Article":"  Species-group names. The ending of a Latin or latinized adjectival or participial species-group name must agree in gender with the generic name with which it is at any time combined [Art. 31.2]; if the gender ending is incorrect it must be changed accordingly (the author and date of the name remain unchanged [Art. 50.3.2]).","Clustering Coefficient":"0.3416666666666667","Betweenness Centrality":"1300.8122653095588","Weighted Degree":"33.0","Chapters":"7","tags":"34"},"color":"rgb(0,213,255)","size":61.46953582763672},{"label":"anonymous3","x":-1354.5992431640625,"y":2576.193359375,"id":"1028","attributes":{"Order":"1029","Type":"Glossary","Component ID":"0","Closeness Centrality":"0.3432129514321295","Degree":"7","Article":"Of an author: one whose identity cannot be determined from the work itself","Clustering Coefficient":"0.6666666666666666","Betweenness Centrality":"7.148590655693017","Weighted Degree":"7.0","Chapters":"other","tags":"glossary"},"color":"rgb(255,116,49)","size":52.15053939819336},{"label":"2011","x":-2225.729736328125,"y":5611.54638671875,"id":"1480","attributes":{"Order":"1355","Type":"Important Dates","Component ID":"0","Closeness Centrality":"0.2542904594943717","Degree":"4","Clustering Coefficient":"0.5","Betweenness Centrality":"72.12413307005941","Weighted Degree":"4.0","Chapters":"other","tags":"dates"},"color":"rgb(136,111,57)","size":51.07526779174805},{"label":"zoological name","x":-503.4161376953125,"y":1011.2738037109375,"id":"1195","attributes":{"Order":"1186","Type":"Glossary","Component ID":"0","Closeness Centrality":"0.36101650510872413","Degree":"7","Article":"The scientific name of an animal taxon in binominal nomenclature","Clustering Coefficient":"0.19047619047619047","Betweenness Centrality":"176.66038512749603","Weighted Degree":"7.0","Chapters":"other","tags":"glossary"},"color":"rgb(255,116,49)","size":52.15053939819336},{"label":"11.6.2.Ex","x":-1893.7889404296875,"y":1788.5509033203125,"id":"119","attributes":{"Order":"0119","Type":"example","Component ID":"0","Closeness Centrality":"0.40081442699243747","Degree":"11","Article":" The name \"Cidaris miliaris Klein\" (i.e. of Klein, 1734) cited by Linnaeus (1758) in the synonymy of Echinus esculentus Linnaeus, 1758 does not become available from Linnaeus (1758) as a result of its mere adoption for a taxon by another author.","Clustering Coefficient":"0.16363636363636364","Betweenness Centrality":"1301.1535458171923","Weighted Degree":"11.0","Chapters":"4","tags":"11"},"color":"rgb(75,205,0)","size":53.584228515625},{"label":"69.1","x":-2305.02490234375,"y":-3341.244384765625,"id":"727","attributes":{"Order":"0727","Type":"regular","Component ID":"0","Closeness Centrality":"0.37971893083494074","Degree":"16","Article":"  Type species by subsequent designation. If an author established a nominal genus or subgenus but did not fix its type species, the first author who subsequently designates one of the originally included nominal species [Art. 67.2] validly designates the type species of that nominal genus or subgenus (type by subsequent designation), and no later designation is valid.","Clustering Coefficient":"0.20952380952380953","Betweenness Centrality":"513.7922261246729","Weighted Degree":"26.0","Chapters":"15","tags":"69"},"color":"rgb(0,213,255)","size":58.9605712890625},{"label":"domesticated animals","x":-561.07275390625,"y":-681.036376953125,"id":"1025","attributes":{"Order":"1026","Type":"Glossary","Component ID":"0","Closeness Centrality":"0.2618278548356451","Degree":"1","Article":"Animals distinguished from wild progenitors by characters resulting from the selective actions (deliberate or not) of humans (e.g. Canis familiaris, Felis catus, Bos taurus)","Clustering Coefficient":"0.0","Betweenness Centrality":"0.0","Weighted Degree":"1.0","Chapters":"other","tags":"glossary"},"color":"rgb(255,116,49)","size":50.0},{"label":"11.7.1.2.Ex","x":2630.606201171875,"y":-2048.4501953125,"id":"127","attributes":{"Order":"0127","Type":"example","Component ID":"0","Closeness Centrality":"0.386752736458041","Degree":"8","Article":" Osten Sacken (1882) published a key to eleven species of the dipteran genus Graptomyza under the heading \"Graptomyzae of the Indo-Malayan Archipelago\". The word \"Graptomyzae\" is a plural noun referring only to \"the species of the genus Graptomyza\"; it is not available as a family-group name.","Clustering Coefficient":"0.10714285714285714","Betweenness Centrality":"241.9463312981712","Weighted Degree":"8.0","Chapters":"4","tags":"11"},"color":"rgb(75,205,0)","size":52.50896072387695},{"label":"16.4.1","x":-5103.33984375,"y":-365.927734375,"id":"205","attributes":{"Order":"0205","Type":"regular","Component ID":"0","Closeness Centrality":"0.37243243243243246","Degree":"15","Article":" by the explicit fixation of a holotype, or syntypes, for the nominal taxon [Arts. 72.2, 72.3, 73.1.1, 73.2 and Recs. 73A and73C], and,","Clustering Coefficient":"0.29523809523809524","Betweenness Centrality":"316.83471823035455","Weighted Degree":"41.0","Chapters":"4","tags":"16"},"color":"rgb(0,213,255)","size":64.3369140625},{"label":"Rec.31A","x":4088.8447265625,"y":873.9396362304688,"id":"379","attributes":{"Order":"0379","Type":"reccomendation","Component ID":"0","Closeness Centrality":"0.37425312330255295","Degree":"9","Article":" Avoidance of personal names as nouns in apposition. An author who establishes a new species-group name based on a personal name should preferably form the name in the genitive case and not as a noun in apposition, in order to avoid the appearance that the species-group name is a citation of the authorship of the generic name.","Clustering Coefficient":"0.3055555555555556","Betweenness Centrality":"358.08314281528646","Weighted Degree":"9.0","Chapters":"7","tags":"31"},"color":"rgb(255,126,255)","size":52.86738204956055},{"label":"family-group name","x":4041.525146484375,"y":-3002.89013671875,"id":"1161","attributes":{"Order":"1154","Type":"Glossary","Component ID":"0","Closeness Centrality":"0.4051749485445457","Degree":"128","Article":"A scientific name of any taxon of the family group","Clustering Coefficient":"0.05186851643544557","Betweenness Centrality":"18716.729780366997","Weighted Degree":"128.0","Chapters":"other","tags":"glossary"},"color":"rgb(255,116,49)","size":95.51971435546875},{"label":"65","x":1258.32470703125,"y":-2426.134765625,"id":"665","attributes":{"Order":"0665","Type":"regular","Component ID":"0","Closeness Centrality":"0.33140933140933143","Degree":"9","Article":" Identification of the type genus.","Clustering Coefficient":"0.5","Betweenness Centrality":"118.55378842196468","Weighted Degree":"20.0","Chapters":"14","tags":"65"},"color":"rgb(0,213,255)","size":56.810035705566406},{"label":"emendation2","x":3058.887939453125,"y":1268.755859375,"id":"1084","attributes":{"Order":"1077","Type":"Glossary","Component ID":"0","Closeness Centrality":"0.3409203364670955","Degree":"13","Article":"An available name formed by intentionally changing the original spelling of an available name","Clustering Coefficient":"0.28205128205128205","Betweenness Centrality":"371.7925225806356","Weighted Degree":"13.0","Chapters":"other","tags":"glossary"},"color":"rgb(255,116,49)","size":54.30107498168945},{"label":"79.1.4","x":-2247.2353515625,"y":2823.956298828125,"id":"931","attributes":{"Order":"0935","Type":"regular","Component ID":"0","Closeness Centrality":"0.3013998250218723","Degree":"6","Article":" for any name to be listed which has been the subject of a Commission ruling [Arts. 80, 81], give the relevant Opinion and the status of the name as ruled therein; and","Clustering Coefficient":"0.4666666666666667","Betweenness Centrality":"11.338737405355182","Weighted Degree":"16.0","Chapters":"17","tags":"79"},"color":"rgb(0,213,255)","size":55.3763427734375},{"label":"11.7.1.4","x":882.1780395507812,"y":125.58175659179688,"id":"130","attributes":{"Order":"0130","Type":"regular","Component ID":"0","Closeness Centrality":"0.3388246865011065","Degree":"8","Article":" not be based on certain names applied only to fossils and ending in the suffix -ites, -ytes or -ithes [Art. 20];","Clustering Coefficient":"0.6071428571428571","Betweenness Centrality":"45.77440886397567","Weighted Degree":"22.0","Chapters":"4","tags":"11"},"color":"rgb(0,213,255)","size":57.52688217163086},{"label":"24.2.4","x":2175.671875,"y":1758.9581298828125,"id":"311","attributes":{"Order":"0311","Type":"regular","Component ID":"0","Closeness Centrality":"0.3771209633278599","Degree":"15","Article":"  Original authors may be deemed to be First Revisers of spellings. When the author, or one of joint authors, of two different original spellings of the same name subsequently uses one of them as valid in a work (including the author\u0027s or publisher\u0027s corrigenda), and neither had previously been selected as the correct spelling by a First Reviser, the author is deemed to be the First Reviser, whether or not the author cites both spellings together (that used as valid becomes the correct original spelling).","Clustering Coefficient":"0.3047619047619048","Betweenness Centrality":"762.6718110177884","Weighted Degree":"29.0","Chapters":"6","tags":"24"},"color":"rgb(0,213,255)","size":60.03584289550781},{"label":"Official List","x":-2437.101318359375,"y":4920.3671875,"id":"1210","attributes":{"Order":"1202","Type":"Glossary","Component ID":"0","Closeness Centrality":"0.3112014453477868","Degree":"14","Article":"An abbreviated title for any of the four Lists, maintained and published by the Commission, citing available works or names that have been ruled upon in the Opinions of the Commission. For the status of works, names, and nomenclatural acts in the Lists see Article 80.6. The full titles of the Lists are:  Official List of Works Approved as Available for Zoological Nomenclature. Official List of Family-Group Names in Zoology. Official List of Generic Names in Zoology. Official List of Specific Names in Zoology. (See also List of Available Names in Zoology).","Clustering Coefficient":"0.38461538461538464","Betweenness Centrality":"178.46881339552033","Weighted Degree":"14.0","Chapters":"other","tags":"glossary"},"color":"rgb(255,116,49)","size":54.65950012207031},{"label":"37.1","x":1566.1922607421875,"y":-2828.876953125,"id":"458","attributes":{"Order":"0458","Type":"regular","Component ID":"0","Closeness Centrality":"0.3810840707964602","Degree":"14","Article":"  Definition. When a family-group taxon is subdivided, the subordinate taxon that contains the type genus of the superior taxon is denoted by the same name (except for suffix) with the same author and date [Art. 36.1]; this subordinate taxon is termed the \"nominotypical taxon\".","Clustering Coefficient":"0.34065934065934067","Betweenness Centrality":"766.7924957988216","Weighted Degree":"26.0","Chapters":"8","tags":"37"},"color":"rgb(0,213,255)","size":58.9605712890625},{"label":"37.1.Ex","x":2329.246337890625,"y":-3836.786376953125,"id":"459","attributes":{"Order":"0459","Type":"example","Component ID":"0","Closeness Centrality":"0.3175115207373272","Degree":"10","Article":"  The family TIPULIDAE Latreille, [1802] (type genus Tipula Linnaeus, 1758) is divided into a number of subfamilies, each named after its own type genus. The subfamily containing Tipula is called TIPULINAE Latreille, [1802] and is the nominotypical subfamily.","Clustering Coefficient":"0.4","Betweenness Centrality":"23.858658880614737","Weighted Degree":"10.0","Chapters":"8","tags":"37"},"color":"rgb(75,205,0)","size":53.225807189941406},{"label":"79.2.2.3","x":-3868.59912109375,"y":4435.994140625,"id":"938","attributes":{"Order":"0942","Type":"regular","Component ID":"0","Closeness Centrality":"0.3262310606060606","Degree":"6","Article":" refer the proposal to its ad hoc committee for it to receive comments, consult with the proposers and others and, not less than two years from the date of publication of the notice referred to in Article 79.2.2.1, consider either a revised proposal or a recommendation that the proposal be abandoned;","Clustering Coefficient":"0.4666666666666667","Betweenness Centrality":"233.76506474611782","Weighted Degree":"12.0","Chapters":"17","tags":"79"},"color":"rgb(0,213,255)","size":53.94265365600586},{"label":"binominal nomenclature","x":1509.457763671875,"y":1218.825927734375,"id":"1203","attributes":{"Order":"1195","Type":"Glossary","Component ID":"0","Closeness Centrality":"0.3382425135002455","Degree":"13","Article":"The system of nomenclature in which a species, but no taxon of any other rank, is denoted by a combination of two names (a binomen, q.v.)","Clustering Coefficient":"0.21794871794871795","Betweenness Centrality":"148.3895506189498","Weighted Degree":"13.0","Chapters":"other","tags":"glossary"},"color":"rgb(255,116,49)","size":54.30107498168945},{"label":"29.3.2","x":4259.25927734375,"y":-1235.0087890625,"id":"334","attributes":{"Order":"0334","Type":"regular","Component ID":"0","Closeness Centrality":"0.3337369823201744","Degree":"11","Article":" If the name of a genus is or ends in a Greek word latinized with a change in ending, the stem is that appropriate to the latinized form, as determined in Article 29.3.1.","Clustering Coefficient":"0.45454545454545453","Betweenness Centrality":"329.92294901756736","Weighted Degree":"25.0","Chapters":"7","tags":"29"},"color":"rgb(0,213,255)","size":58.602149963378906},{"label":"42.2.1.Ex","x":-23.405052185058594,"y":-2522.24560546875,"id":"476","attributes":{"Order":"0476","Type":"example","Component ID":"0","Closeness Centrality":"0.3201672862453532","Degree":"6","Article":"  (a) Of a collective group name: Agamofilaria Stiles, 1907 (Nematoda). (b) Of names proposed for trace fossils: Helicolithus Azpeitia Moros, 1933 andStelloglyphus Vyalov, 1964.","Clustering Coefficient":"0.8","Betweenness Centrality":"1.337038248830858","Weighted Degree":"6.0","Chapters":"9","tags":"42"},"color":"rgb(75,205,0)","size":51.7921142578125},{"label":"51F.Ex","x":384.92822265625,"y":3050.24755859375,"id":"544","attributes":{"Order":"0544","Type":"example","Component ID":"0","Closeness Centrality":"0.3503686753114671","Degree":"7","Article":"  Halmaturus rutilis Lichtenstein, 1818 (nomen nudum); Yerboa gigantea Zimmermann, 1777 (published in a work rejected by the Commission in Opinion 257); \"Pseudosquille\" (a vernacular name published by Eydoux \u0026 Souleyet (1842)).","Clustering Coefficient":"0.09523809523809523","Betweenness Centrality":"379.03361654984","Weighted Degree":"7.0","Chapters":"11","tags":"51"},"color":"rgb(75,205,0)","size":52.15053939819336},{"label":"Rec.73E","x":-5794.9033203125,"y":-1808.65087890625,"id":"825","attributes":{"Order":"0825","Type":"reccomendation","Component ID":"0","Closeness Centrality":"0.3445","Degree":"7","Article":" Avoidance of the term \"cotype\". An author should not use the term \"cotype\", e.g. in the sense of syntype or paratype.","Clustering Coefficient":"0.13333333333333333","Betweenness Centrality":"276.0566610591103","Weighted Degree":"7.0","Chapters":"16","tags":"73"},"color":"rgb(255,126,255)","size":52.15053939819336},{"label":"30.1.1.Ex","x":6185.85791015625,"y":-509.89678955078125,"id":"348","attributes":{"Order":"0348","Type":"example","Component ID":"0","Closeness Centrality":"0.28197258031512173","Degree":"5","Article":"  Felis and Tuba, feminine; Salmo, Passer, Ursus and Turdus, masculine; Argonauta, masculine from the final noun nauta (a sailor), masculine;Lithodomus, feminine from the final noun domus (a home), feminine; Anser (a goose), masculine, as are names ending in it; Anseranas, feminine (a compound name of two nouns: Anser, masculine, but the final noun anas (a duck) is feminine); Anserina (Anser with the suffix -ina), feminine; Oculina, feminine (from the Latin masculine noun oculus and the feminine suffix -ina); Orca (from orca, a large-bellied pot), feminine; names formed from it by the addition of suffixes: Orcaella, feminine, and Orcinus, masculine.","Clustering Coefficient":"0.7","Betweenness Centrality":"7.336694600880569","Weighted Degree":"5.0","Chapters":"7","tags":"30"},"color":"rgb(75,205,0)","size":51.433692932128906},{"label":"23.7","x":137.5254669189453,"y":-881.7267456054688,"id":"281","attributes":{"Order":"0281","Type":"regular","Component ID":"0","Closeness Centrality":"0.3353614018009248","Degree":"18","Article":"  Application to collective groups and ichnotaxa. Except for the application of the Principle of Homonymy [Arts. 55, 56, 57],","Clustering Coefficient":"0.16993464052287582","Betweenness Centrality":"301.9270659099949","Weighted Degree":"66.0","Chapters":"6","tags":"23"},"color":"rgb(0,213,255)","size":73.29749298095703},{"label":"22A.2.3.Ex","x":2139.744873046875,"y":2103.044921875,"id":"254","attributes":{"Order":"0254","Type":"example","Component ID":"0","Closeness Centrality":"0.3751701606316363","Degree":"7","Article":"  Ctenotus alacer Storr, 1970 (\"1969\"), or Ctenotus alacer Storr, 1970 [\"1969\"], or Ctenotus alacer Storr, 1970 (imprint 1969), or Ctenotus alacer Storr, 1970 (not 1969), was established in a work which, although published in 1970, carried an imprint date of 1969; Anomalopus truncatus (Peters, 1876 [\"1877\"]) was established in a different genus from Anomalopus in a work which, although published in 1876, carried an imprint date of 1877.","Clustering Coefficient":"0.09523809523809523","Betweenness Centrality":"330.1967587731356","Weighted Degree":"7.0","Chapters":"5","tags":"22"},"color":"rgb(75,205,0)","size":52.15053939819336},{"label":"Rec.74D","x":-6963.74853515625,"y":-1021.5402221679688,"id":"858","attributes":{"Order":"0862","Type":"reccomendation","Component ID":"0","Closeness Centrality":"0.38491620111731845","Degree":"9","Article":" Choice between syntypes in several collections. When possible, a lectotype should be chosen from syntypes in the collection of a public institution, preferably of the institution containing the largest number of syntypes of the nominal species-group taxon, or containing the collection upon which the author of the nominal species-group taxon worked, or containing the majority of that author\u0027s types.","Clustering Coefficient":"0.1111111111111111","Betweenness Centrality":"472.77494584089914","Weighted Degree":"9.0","Chapters":"16","tags":"74"},"color":"rgb(255,126,255)","size":52.86738204956055},{"label":"31.2.1","x":5544.5263671875,"y":-127.98929595947266,"id":"382","attributes":{"Order":"0382","Type":"regular","Component ID":"0","Closeness Centrality":"0.33700171191000244","Degree":"15","Article":" A species-group name that is a simple or compound noun (or noun phrase) in apposition need not agree in gender with the generic name with which it is combined (the original spelling is to be retained, with gender ending unchanged; see Article 34.2.1).","Clustering Coefficient":"0.5164835164835165","Betweenness Centrality":"299.00311481856176","Weighted Degree":"25.0","Chapters":"7","tags":"31"},"color":"rgb(0,213,255)","size":58.602149963378906},{"label":"4.1","x":2506.82080078125,"y":-552.7152709960938,"id":"24","attributes":{"Order":"0024","Type":"regular","Component ID":"0","Closeness Centrality":"0.3649364406779661","Degree":"13","Article":" Names uninominal. The scientific name of a taxon of higher rank than the species group consists of one word (i.e. the name is uninominal); it must begin with an upper-case letter [Art. 28].","Clustering Coefficient":"0.3939393939393939","Betweenness Centrality":"273.8800472499717","Weighted Degree":"21.0","Chapters":"2","tags":"4"},"color":"rgb(0,213,255)","size":57.16845703125},{"label":"30.1.4.5","x":6141.603515625,"y":-1121.720947265625,"id":"360","attributes":{"Order":"0360","Type":"regular","Component ID":"0","Closeness Centrality":"0.3113420695887935","Degree":"7","Article":" A genus-group name that is or ends in a Latin word of which the ending has been changed takes the gender appropriate to the new ending; if the ending is such as not to indicate a particular gender, the name is to be treated as masculine.","Clustering Coefficient":"0.47619047619047616","Betweenness Centrality":"237.95485762420122","Weighted Degree":"9.0","Chapters":"7","tags":"30"},"color":"rgb(0,213,255)","size":52.86738204956055},{"label":"gender ending1","x":5662.650390625,"y":-931.6259155273438,"id":"1087","attributes":{"Order":"1080","Type":"Glossary","Component ID":"0","Closeness Centrality":"0.3363436660971443","Degree":"32","Article":"The letters at the end of a genus-group name (which must be, or be treated as, a singular noun in the nominative case - Article 11.8) which indicate the gender of the word; see Article 30.2 for the genders indicated by the endings of words not found in Latin or Greek dictionaries","Clustering Coefficient":"0.1978494623655914","Betweenness Centrality":"1698.4572554970232","Weighted Degree":"32.0","Chapters":"other","tags":"glossary"},"color":"rgb(255,116,49)","size":61.11111068725586},{"label":"49","x":165.7882080078125,"y":-1926.26513671875,"id":"513","attributes":{"Order":"0513","Type":"regular","Component ID":"0","Closeness Centrality":"0.408175355450237","Degree":"25","Article":" Use of species-group names wrongly applied through misidentification. A previously established specific or subspecific name wrongly applied to denote a species-group taxon because of misidentification cannot be used as an available name for that taxon (even if the taxon and the taxon to which the specific or subspecific name correctly applies are in, or are later assigned to, different genera), except when a previous misidentification is deliberately employed in fixing the type species of a new nominal genus or subgenus [Arts. 11.10, 67.13].","Clustering Coefficient":"0.22333333333333333","Betweenness Centrality":"1254.0253399522273","Weighted Degree":"37.0","Chapters":"10","tags":"49"},"color":"rgb(0,213,255)","size":62.90322494506836},{"label":"61.1.2","x":-2108.9951171875,"y":-1819.992431640625,"id":"647","attributes":{"Order":"0647","Type":"regular","Component ID":"0","Closeness Centrality":"0.39895773016792124","Degree":"24","Article":" Objectivity provided by typification is continuous through the hierarchy of names. It extends in ascending order from the species group to the family group. Thus the name-bearing type of a nominal species-group taxon is a specimen or a set of specimens (a holotype, lectotype, neotype or syntypes [Art. 72.1.2]), that of a nominal genus-group taxon is a nominal species defined objectively by its type; that of a nominal family-group taxon is the nominal genus on which its name is based.","Clustering Coefficient":"0.233201581027668","Betweenness Centrality":"2050.133578359132","Weighted Degree":"34.0","Chapters":"13","tags":"61"},"color":"rgb(0,213,255)","size":61.82795715332031},{"label":"78","x":-1801.259033203125,"y":2936.4296875,"id":"909","attributes":{"Order":"0913","Type":"regular","Component ID":"0","Closeness Centrality":"0.3382425135002455","Degree":"16","Article":" Powers and duties of the Commission.","Clustering Coefficient":"0.425","Betweenness Centrality":"287.8530175295619","Weighted Degree":"39.0","Chapters":"17","tags":"78"},"color":"rgb(0,213,255)","size":63.62007141113281},{"label":"67.14","x":-935.5016479492188,"y":-2333.793212890625,"id":"711","attributes":{"Order":"0711","Type":"regular","Component ID":"0","Closeness Centrality":"0.3692390139335477","Degree":"26","Article":"  Type species disregarded in collective groups. If the name of a nominal genus-group taxon is subsequently applied to a collective group, the type species of that taxon is disregarded while the name is used as a collective-group name (see also Article 23.7).","Clustering Coefficient":"0.4430769230769231","Betweenness Centrality":"666.6280119791261","Weighted Degree":"78.0","Chapters":"15","tags":"67"},"color":"rgb(0,213,255)","size":77.59856414794922},{"label":"1961","x":-1152.0455322265625,"y":294.50445556640625,"id":"1475","attributes":{"Order":"1350","Type":"Important Dates","Component ID":"0","Closeness Centrality":"0.3413425811245975","Degree":"22","Clustering Coefficient":"0.0735930735930736","Betweenness Centrality":"719.8280914550375","Weighted Degree":"22.0","Chapters":"other","tags":"dates"},"color":"rgb(136,111,57)","size":57.52688217163086},{"label":"56.2.Ex","x":1541.3975830078125,"y":-1909.8568115234375,"id":"588","attributes":{"Order":"0588","Type":"example","Component ID":"0","Closeness Centrality":"0.30192813321647677","Degree":"3","Article":"  Two generic names in Diptera, Microchaetina van der Wulp, 1891 and Microchaetona Townsend, 1919, are not homonyms.","Clustering Coefficient":"0.6666666666666666","Betweenness Centrality":"1.4500473742273279","Weighted Degree":"3.0","Chapters":"12","tags":"56"},"color":"rgb(75,205,0)","size":50.71684646606445},{"label":"emendation1","x":3545.0732421875,"y":1539.50390625,"id":"1083","attributes":{"Order":"1076","Type":"Glossary","Component ID":"0","Closeness Centrality":"0.3338987157741701","Degree":"15","Article":"Any intentional change in the original spelling of an available name [Art. 33.2.]","Clustering Coefficient":"0.31868131868131866","Betweenness Centrality":"601.0832814676805","Weighted Degree":"15.0","Chapters":"other","tags":"glossary"},"color":"rgb(255,116,49)","size":55.017921447753906},{"label":"Rec.69A.4","x":-3479.489501953125,"y":-5716.05224609375,"id":"742","attributes":{"Order":"0742","Type":"reccomendation","Component ID":"0","Closeness Centrality":"0.35081466395112015","Degree":"15","Article":" A nominal species having a sexually mature specimen as its type is generally preferable to one based on a larval or otherwise immature specimen.","Clustering Coefficient":"0.8095238095238095","Betweenness Centrality":"276.4759034578814","Weighted Degree":"35.0","Chapters":"15","tags":"69"},"color":"rgb(255,126,255)","size":62.186378479003906},{"label":"new scientific name","x":1251.1834716796875,"y":2498.1865234375,"id":"1174","attributes":{"Order":"1165","Type":"Glossary","Component ID":"0","Closeness Centrality":"0.3888261851015801","Degree":"37","Article":"A scientific name, available or unavailable, when first proposed for a taxon","Clustering Coefficient":"0.05105105105105105","Betweenness Centrality":"3317.8595063068815","Weighted Degree":"37.0","Chapters":"other","tags":"glossary"},"color":"rgb(255,116,49)","size":62.90322494506836},{"label":"character","x":-2204.81640625,"y":-595.8683471679688,"id":"1049","attributes":{"Order":"1043","Type":"Glossary","Component ID":"0","Closeness Centrality":"0.3527905785970302","Degree":"14","Article":"Any attribute of organisms used for recognizing, differentiating, or classifying taxa","Clustering Coefficient":"0.17582417582417584","Betweenness Centrality":"877.026148489057","Weighted Degree":"14.0","Chapters":"other","tags":"glossary"},"color":"rgb(255,116,49)","size":54.65950012207031},{"label":"1.3.6","x":-2106.334228515625,"y":1341.2047119140625,"id":"12","attributes":{"Order":"0012","Type":"regular","Component ID":"0","Closeness Centrality":"0.34049913516184827","Degree":"10","Article":" proposed after 1930, for the work of extant animals;","Clustering Coefficient":"0.24444444444444444","Betweenness Centrality":"247.801878529821","Weighted Degree":"16.0","Chapters":"1","tags":"1"},"color":"rgb(0,213,255)","size":55.3763427734375},{"label":"Rec.72E","x":-5888.8994140625,"y":737.6388549804688,"id":"797","attributes":{"Order":"0797","Type":"reccomendation","Component ID":"0","Closeness Centrality":"0.3761943761943762","Degree":"10","Article":" Publication of information on labels. An author who designates a holotype, lectotype, neotype or syntypes should publish all information that appears on the labels accompanying the specimens so as to facilitate the future recognition of the specimens.","Clustering Coefficient":"0.24444444444444444","Betweenness Centrality":"395.69098172194384","Weighted Degree":"14.0","Chapters":"16","tags":"72"},"color":"rgb(255,126,255)","size":54.65950012207031},{"label":"10.6","x":-454.3070373535156,"y":1174.7064208984375,"id":"98","attributes":{"Order":"0098","Type":"regular","Component ID":"0","Closeness Centrality":"0.4039871005570214","Degree":"29","Article":" Effect of invalidity upon availability. A name once available remains so irrespective of its invalidity as a junior synonym, a junior homonym, an unjustified emendation, an unnecessary substitute name, or a suppressed name, unless the Commission has ruled otherwise [Arts. 78.1, 78.2]. (Even if the taxon concerned is no longer classified as animal its name remains available [Art. 2.2]).","Clustering Coefficient":"0.15763546798029557","Betweenness Centrality":"2733.064661652087","Weighted Degree":"59.0","Chapters":"4","tags":"10"},"color":"rgb(0,213,255)","size":70.78852844238281},{"label":"14","x":-660.9027099609375,"y":2111.739013671875,"id":"193","attributes":{"Order":"0193","Type":"regular","Component ID":"0","Closeness Centrality":"0.40781296241491566","Degree":"33","Article":" Anonymous authorship of names and nomenclatural acts. A new name or nomenclatural act published after 1950 with anonymous authorship [Art. 50.1] is not thereby made available; such publication before 1951 does not prevent availability. This Article does not apply to nomenclatural acts published by the Commission.","Clustering Coefficient":"0.4064039408866995","Betweenness Centrality":"1815.159053244121","Weighted Degree":"73.0","Chapters":"4","tags":"14"},"color":"rgb(0,213,255)","size":75.80644989013672},{"label":"11.3.Ex","x":3955.36865234375,"y":-327.41656494140625,"id":"105","attributes":{"Order":"0105","Type":"example","Component ID":"0","Closeness Centrality":"0.3138237303575495","Degree":"4","Article":" Toxostoma and brachyrhynchos from the Greek; opossum from the Algonquian Indian; Abudefduf from the Arabic; korsac from the Russian; nakpofrom the Tibetan; canguru from the Kokoimudji Aboriginal; Gythemon, an arbitrary combination of letters. The arbitrary combination of letters cbafdg cannot be used as a word and does not form a name.","Clustering Coefficient":"0.5","Betweenness Centrality":"125.69458031238982","Weighted Degree":"4.0","Chapters":"4","tags":"11"},"color":"rgb(75,205,0)","size":51.07526779174805},{"label":"Rec.51B","x":3229.697509765625,"y":2188.11083984375,"id":"536","attributes":{"Order":"0536","Type":"reccomendation","Component ID":"0","Closeness Centrality":"0.3444138965258685","Degree":"6","Article":" Transliteration of author\u0027s name. When the author\u0027s name is customarily written in a language that does not use the Latin alphabet it should be given in Latin letters with or without diacritic marks.","Clustering Coefficient":"0.13333333333333333","Betweenness Centrality":"583.8099878067669","Weighted Degree":"6.0","Chapters":"11","tags":"51"},"color":"rgb(255,126,255)","size":51.7921142578125},{"label":"13.4","x":-2117.93701171875,"y":-51.12363815307617,"id":"187","attributes":{"Order":"0187","Type":"regular","Component ID":"0","Closeness Centrality":"0.4035139092240117","Degree":"26","Article":"  Combined description of new genus-group taxon and new species. The combined description or definition of a new nominal genus or subgenus and a single included new nominal species, if marked by \"gen. nov., sp. nov.\" or an equivalent expression, is deemed to confer availability on each name under Article 13.1.1 (a species-group taxon so described after 1999 must also satisfy the conditions of Article 16.4).","Clustering Coefficient":"0.24","Betweenness Centrality":"1607.5601139110531","Weighted Degree":"46.0","Chapters":"4","tags":"13"},"color":"rgb(0,213,255)","size":66.1290283203125},{"label":"separate","x":-1017.527099609375,"y":6231.8828125,"id":"1258","attributes":{"Order":"1248","Type":"Glossary","Component ID":"0","Closeness Centrality":"0.2756","Degree":"8","Article":"A copy (reprint or offprint) of a work contained in a periodical, book or other larger work, intended for distribution (usually privately by the author(s)) detached from the larger work which contains it but without its own specified date of publication (imprint date). The advance distribution of separates after 1999 does not constitute publication for purposes of zoological nomenclature. See preprint","Clustering Coefficient":"0.2857142857142857","Betweenness Centrality":"43.03786518888584","Weighted Degree":"8.0","Chapters":"other","tags":"glossary"},"color":"rgb(255,116,49)","size":52.50896072387695},{"label":"23.1","x":654.733642578125,"y":-263.8691711425781,"id":"258","attributes":{"Order":"0258","Type":"regular","Component ID":"0","Closeness Centrality":"0.4353870458135861","Degree":"58","Article":"  Statement of the Principle of Priority. The valid name of a taxon is the oldest available name applied to it, unless that name has been invalidated or another name is given precedence by any provision of the Code or by any ruling of the Commission. For this reason priority applies to the validity of synonyms [Art. 23.3], to the relative precedence of homonyms [Arts. 53-60], the correctness or otherwise of spellings [Arts. 24, 32], and to the validity of nomenclatural acts (such as acts taken under the Principle of the First Reviser [Art. 24.2] and the fixation of name-bearing types [Arts. 68, 69, 74.1.3, 75.4]).","Clustering Coefficient":"0.12207792207792208","Betweenness Centrality":"10110.2541451807","Weighted Degree":"162.0","Chapters":"6","tags":"23"},"color":"rgb(0,213,255)","size":107.70609283447266},{"label":"75.3.5","x":-6444.8701171875,"y":-448.93658447265625,"id":"871","attributes":{"Order":"0875","Type":"regular","Component ID":"0","Closeness Centrality":"0.3404150197628458","Degree":"13","Article":" evidence that the neotype is consistent with what is known of the former name-bearing type from the original description and from other sources; however, a neotype may be based on a different sex or life stage, if necessary or desirable to secure stability of nomenclature;","Clustering Coefficient":"0.44871794871794873","Betweenness Centrality":"312.30100087458686","Weighted Degree":"27.0","Chapters":"16","tags":"75"},"color":"rgb(0,213,255)","size":59.31899642944336},{"label":"86.2","x":-3087.08837890625,"y":3654.15673828125,"id":"998","attributes":{"Order":"1002","Type":"regular","Component ID":"0","Closeness Centrality":"0.35027961362480936","Degree":"9","Article":"  Force of texts. The English and French texts of the Code are official texts and are equivalent in force, meaning and authority (see also Article 87).","Clustering Coefficient":"0.5357142857142857","Betweenness Centrality":"292.44835947846013","Weighted Degree":"27.0","Chapters":"18","tags":"86"},"color":"rgb(0,213,255)","size":59.31899642944336},{"label":"29.2","x":3116.355224609375,"y":-1782.615234375,"id":"326","attributes":{"Order":"0326","Type":"regular","Component ID":"0","Closeness Centrality":"0.36101650510872413","Degree":"29","Article":"  Suffixes for family-group names. The suffix -OIDEA is used for a superfamily name, -IDAE for a family name, -INAE for a subfamily name, -INI for the name of a tribe, and -INA for the name of a subtribe. These suffixes must not be used at other family-group ranks. The suffixes of names for taxa at other ranks in the family-group are not regulated.","Clustering Coefficient":"0.2777777777777778","Betweenness Centrality":"1283.2924512398163","Weighted Degree":"67.0","Chapters":"7","tags":"29"},"color":"rgb(0,213,255)","size":73.65591430664062},{"label":"59","x":2013.486572265625,"y":-855.165771484375,"id":"629","attributes":{"Order":"0629","Type":"regular","Component ID":"0","Closeness Centrality":"0.35588842975206614","Degree":"20","Article":" Validity of secondary homonyms.","Clustering Coefficient":"0.4263157894736842","Betweenness Centrality":"346.27823273720844","Weighted Degree":"48.0","Chapters":"12","tags":"59"},"color":"rgb(0,213,255)","size":66.84587860107422},{"label":"73.3.2","x":-5431.2216796875,"y":-413.9749755859375,"id":"834","attributes":{"Order":"0834","Type":"regular","Component ID":"0","Closeness Centrality":"0.36272703342984997","Degree":"12","Article":" if a hapantotype is found to contain individuals of more than one species-group taxon, components may, by appropriate citation, be excluded from it until it contains individuals of only one species-group taxon (for the treatment of holotypes found to consist of components derived from more than one individual, see Article 73.1.5.).","Clustering Coefficient":"0.26666666666666666","Betweenness Centrality":"387.965936862251","Weighted Degree":"22.0","Chapters":"16","tags":"73"},"color":"rgb(0,213,255)","size":57.52688217163086},{"label":"transliteration","x":4329.35302734375,"y":650.3410034179688,"id":"1313","attributes":{"Order":"1301","Type":"Glossary","Component ID":"0","Closeness Centrality":"0.33085234093637456","Degree":"12","Article":"Literal transcription; the replacement of the letters of one alphabet by equivalent letters of another. Scientific names must be written in Latin letters, hence names formed from words that are not Latin may require transliteration","Clustering Coefficient":"0.22727272727272727","Betweenness Centrality":"638.7655218749059","Weighted Degree":"12.0","Chapters":"other","tags":"glossary"},"color":"rgb(255,116,49)","size":53.94265365600586},{"label":"29.3.1.1","x":4725.75390625,"y":-1121.4405517578125,"id":"332","attributes":{"Order":"0332","Type":"regular","Component ID":"0","Closeness Centrality":"0.31949918849988407","Degree":"11","Article":" If the stem so formed ends in -id, those letters may be elided before adding the family-group suffixes. If, however, the unelided form is in prevailing usage, that spelling is to be maintained, whether or not it is the original spelling.","Clustering Coefficient":"0.24444444444444444","Betweenness Centrality":"427.447058517975","Weighted Degree":"13.0","Chapters":"7","tags":"29"},"color":"rgb(0,213,255)","size":54.30107498168945},{"label":"59.3.Ex","x":1086.6995849609375,"y":-437.7252197265625,"id":"634","attributes":{"Order":"0634","Type":"example","Component ID":"0","Closeness Centrality":"0.36368434943256794","Degree":"14","Article":"  Deignan (1947) on taxonomic grounds merged the avian genera Muscicapa Brisson, 1760, Ficedula Brisson, 1760 and Niltava Hodgson, 1837 and took the first name as valid. He replaced seven resulting junior secondary homonyms, but because his classification and substitute names are not in use the species-group names that were replaced are not to be rejected under this Article.","Clustering Coefficient":"0.17582417582417584","Betweenness Centrality":"342.00495810560125","Weighted Degree":"14.0","Chapters":"12","tags":"59"},"color":"rgb(75,205,0)","size":54.65950012207031},{"label":"Rec.24B","x":895.2786254882812,"y":1896.71142578125,"id":"314","attributes":{"Order":"0314","Type":"reccomendation","Component ID":"0","Closeness Centrality":"0.36551724137931035","Degree":"9","Article":" First Revisers choosing between identical names should follow contemporary attributions of authorship. Zoologists acting as First Revisers to determine the precedence of identical names published in the same or different works, and on the same day, are advised to follow attributions by the authors concerned if these are known (see Article 50.6).","Clustering Coefficient":"0.3333333333333333","Betweenness Centrality":"419.8746549757192","Weighted Degree":"17.0","Chapters":"6","tags":"24"},"color":"rgb(255,126,255)","size":55.73476791381836},{"label":"67.8.1","x":-960.0255126953125,"y":-3185.20654296875,"id":"700","attributes":{"Order":"0700","Type":"regular","Component ID":"0","Closeness Centrality":"0.33397964129907903","Degree":"6","Article":" The type species must be a nominal species eligible (see Article 67.2) for fixation as the type species of the prior nominal genus-group taxon.","Clustering Coefficient":"0.4666666666666667","Betweenness Centrality":"13.226523058079177","Weighted Degree":"12.0","Chapters":"15","tags":"67"},"color":"rgb(0,213,255)","size":53.94265365600586},{"label":"51.3.Ex","x":2843.214599609375,"y":1199.1397705078125,"id":"546","attributes":{"Order":"0546","Type":"example","Component ID":"0","Closeness Centrality":"0.3093153759820427","Degree":"3","Article":"  Taenia diminuta Rudolphi, when transferred to the genus Hymenolepis, is cited as Hymenolepis diminuta (Rudolphi) or Hymenolepis diminuta(Rudolphi, 1819).","Clustering Coefficient":"0.0","Betweenness Centrality":"7.22047127057372","Weighted Degree":"3.0","Chapters":"11","tags":"51"},"color":"rgb(75,205,0)","size":50.71684646606445},{"label":"30.1.2.Ex","x":5805.43505859375,"y":-204.9893035888672,"id":"350","attributes":{"Order":"0350","Type":"example","Component ID":"0","Closeness Centrality":"0.28353909465020577","Degree":"6","Article":"  Greek nouns transliterated without change into Latin as the whole or part of a name: Ichthyornis, ending in -ornis (ornis), is masculine; Lepas (lepas) is feminine; Diadema (diadema) is neuter. Names ending in -caris (caris), -gaster (gaster), -lepis (lepis), or -opsis (opsis) are feminine; names ending in -ceras(keras), -nema (nema), -soma (soma), -stigma (stigma), or -stoma (stoma) are neuter.","Clustering Coefficient":"0.8","Betweenness Centrality":"3.2089357107429652","Weighted Degree":"6.0","Chapters":"7","tags":"30"},"color":"rgb(75,205,0)","size":51.7921142578125},{"label":"nomenclatural","x":-451.9326171875,"y":4431.765625,"id":"1200","attributes":{"Order":"1192","Type":"Glossary","Component ID":"0","Closeness Centrality":"0.36707511987213637","Degree":"54","Article":"Relating to nomenclature","Clustering Coefficient":"0.07896575821104122","Betweenness Centrality":"3142.753380727921","Weighted Degree":"54.0","Chapters":"other","tags":"glossary"},"color":"rgb(255,116,49)","size":68.99641418457031},{"label":"reprint","x":-1044.6143798828125,"y":6406.0205078125,"id":"1249","attributes":{"Order":"1239","Type":"Glossary","Component ID":"0","Closeness Centrality":"0.26908806873657487","Degree":"3","Article":"For the purposes of the Code, the same as a separate","Clustering Coefficient":"1.0","Betweenness Centrality":"0.0","Weighted Degree":"3.0","Chapters":"other","tags":"glossary"},"color":"rgb(255,116,49)","size":50.71684646606445},{"label":"15.2","x":-1130.4801025390625,"y":772.8994140625,"id":"196","attributes":{"Order":"0196","Type":"regular","Component ID":"0","Closeness Centrality":"0.3699328859060403","Degree":"19","Article":"  Names published after 1960 with the term \"variety\" or \"form\" excluded. A new name published after 1960 expressly as the name of a \"variety\" or \"form\" is deemed to be infrasubspecific and as such is not regulated by the Code [Art. 1.1.1] and is excluded from its provisions [Arts. 1.3.4, 45.6.3].","Clustering Coefficient":"0.19883040935672514","Betweenness Centrality":"974.8907511258054","Weighted Degree":"39.0","Chapters":"4","tags":"15"},"color":"rgb(0,213,255)","size":63.62007141113281},{"label":"31.1.2","x":4539.3525390625,"y":626.09716796875,"id":"375","attributes":{"Order":"0375","Type":"regular","Component ID":"0","Closeness Centrality":"0.37182946573124664","Degree":"16","Article":" A species-group name, if a noun in the genitive case (see Article 11.9.1.3) formed directly from a modern personal name, is to be formed by adding to the stem of that name -i if the personal name is that of a man, -orum if of men or of man (men) and woman (women) together, -ae if of a woman, and -arum if of women; the stem of such a name is determined by the action of the original author when forming the genitive.","Clustering Coefficient":"0.3142857142857143","Betweenness Centrality":"1115.2485724035007","Weighted Degree":"30.0","Chapters":"7","tags":"31"},"color":"rgb(0,213,255)","size":60.394264221191406},{"label":"11.6.1.Ex","x":-1040.368896484375,"y":77.12963104248047,"id":"117","attributes":{"Order":"0117","Type":"example","Component ID":"0","Closeness Centrality":"0.37033055630206935","Degree":"9","Article":" Meigen (1818), in discussion under Ceratopogon flavipes Meigen (Diptera), stated that he had received the material from Megerle under the manuscript name Palpomyia geniculata. Palpomyia, there published as a synonym of Ceratopogon, is an available name because before 1961 it was used as a valid name; it is attributed to Meigen, 1818. The specific name geniculata, never having been adopted, is not available from Meigen (1818).","Clustering Coefficient":"0.19444444444444445","Betweenness Centrality":"232.61803412391382","Weighted Degree":"9.0","Chapters":"4","tags":"11"},"color":"rgb(75,205,0)","size":52.86738204956055},{"label":"79.4.2","x":-3100.2705078125,"y":2856.53369140625,"id":"948","attributes":{"Order":"0952","Type":"regular","Component ID":"0","Closeness Centrality":"0.3624408206207259","Degree":"8","Article":" A nominal taxon denoted by a name occurring in an adopted Part of the List of Available Names in Zoology is deemed to have the name-bearing type recorded therein (despite any evidence to the contrary).","Clustering Coefficient":"0.17857142857142858","Betweenness Centrality":"323.74097030966783","Weighted Degree":"10.0","Chapters":"17","tags":"79"},"color":"rgb(0,213,255)","size":53.225807189941406},{"label":"Rec.51F","x":-264.71868896484375,"y":2423.741455078125,"id":"543","attributes":{"Order":"0543","Type":"reccomendation","Component ID":"0","Closeness Centrality":"0.354788877445932","Degree":"11","Article":" Citation of author of unavailable or excluded names. If citation of authorship for an unavailable or excluded name [Rec. 50C] is necessary or desirable, the nomenclatural status of the name should be made evident.","Clustering Coefficient":"0.17777777777777778","Betweenness Centrality":"339.3550294650549","Weighted Degree":"19.0","Chapters":"11","tags":"51"},"color":"rgb(255,126,255)","size":56.45161437988281},{"label":"69.1.2","x":-2987.83251953125,"y":-3405.642333984375,"id":"729","attributes":{"Order":"0729","Type":"regular","Component ID":"0","Closeness Centrality":"0.3309317963496638","Degree":"6","Article":" A subsequent designation first made in a literature-recording publication is to be accepted, if valid in all other respects.","Clustering Coefficient":"0.4","Betweenness Centrality":"84.47655228397777","Weighted Degree":"10.0","Chapters":"15","tags":"69"},"color":"rgb(0,213,255)","size":53.225807189941406},{"label":"51.2","x":2207.177734375,"y":2511.576904296875,"id":"537","attributes":{"Order":"0537","Type":"regular","Component ID":"0","Closeness Centrality":"0.36648936170212765","Degree":"8","Article":"  Form of citation of authorship. The name of an author follows the name of the taxon without any intervening mark of punctuation, except in changed combinations as provided in Article 51.3.","Clustering Coefficient":"0.35714285714285715","Betweenness Centrality":"247.0192415283157","Weighted Degree":"16.0","Chapters":"11","tags":"51"},"color":"rgb(0,213,255)","size":55.3763427734375},{"label":"86.1","x":-2498.06640625,"y":2459.938232421875,"id":"995","attributes":{"Order":"0999","Type":"regular","Component ID":"0","Closeness Centrality":"0.3233982633184698","Degree":"8","Article":"  Effective date. This (the fourth) edition of the Code comes into force on 1 January 2000.","Clustering Coefficient":"0.42857142857142855","Betweenness Centrality":"44.32068165373736","Weighted Degree":"18.0","Chapters":"18","tags":"86"},"color":"rgb(0,213,255)","size":56.09318923950195},{"label":"23.9.1.1","x":392.0397033691406,"y":924.7525024414062,"id":"289","attributes":{"Order":"0289","Type":"regular","Component ID":"0","Closeness Centrality":"0.3466666666666667","Degree":"16","Article":" the senior synonym or homonym has not been used as a valid name after 1899, and","Clustering Coefficient":"0.325","Betweenness Centrality":"311.73746819291637","Weighted Degree":"40.0","Chapters":"6","tags":"23"},"color":"rgb(0,213,255)","size":63.978492736816406},{"label":"General Recommendation 4","x":511.1722412109375,"y":3729.57568359375,"id":"1500","attributes":{"Order":"1369","Type":"Appendix B","Component ID":"0","Closeness Centrality":"0.36167979002624673","Degree":"9","Article":"An author establishing a new nominal taxon should clearly state the higher (more inclusive) taxa (e.g. family, order, class) to which the taxon is assigned.","Clustering Coefficient":"0.6666666666666666","Betweenness Centrality":"111.63031668438562","Weighted Degree":"15.0","Chapters":"other","tags":"General Recs"},"color":"rgb(0,190,137)","size":55.017921447753906},{"label":"52.1","x":1622.9976806640625,"y":189.96237182617188,"id":"556","attributes":{"Order":"0556","Type":"regular","Component ID":"0","Closeness Centrality":"0.3418506574051104","Degree":"9","Article":"  Statement of the Principle of Homonymy. When two or more taxa are distinguished from each other they must not be denoted by the same name.","Clustering Coefficient":"0.6944444444444444","Betweenness Centrality":"179.396842982547","Weighted Degree":"23.0","Chapters":"12","tags":"52"},"color":"rgb(0,213,255)","size":57.88530349731445},{"label":"68.3.1","x":-1807.1883544921875,"y":-3360.79296875,"id":"720","attributes":{"Order":"0720","Type":"regular","Component ID":"0","Closeness Centrality":"0.35297131147540983","Degree":"9","Article":" If a new genus is divided into subgenera at the time its name is established, and if the nominotypical subgenus contains only a single species, that nominal species is deemed to be the type by monotypy of the new nominal genus.","Clustering Coefficient":"0.16666666666666666","Betweenness Centrality":"80.92401659114289","Weighted Degree":"11.0","Chapters":"15","tags":"68"},"color":"rgb(0,213,255)","size":53.584228515625},{"label":"74.1","x":-5823.10400390625,"y":-1047.0897216796875,"id":"836","attributes":{"Order":"0840","Type":"regular","Component ID":"0","Closeness Centrality":"0.36186974789915966","Degree":"18","Article":"  Designation of a lectotype. A lectotype may be designated from syntypes to become the unique bearer of the name of a nominal species-group taxon and the standard for its application (except in the case of hapantotypes [Art. 73.3]).","Clustering Coefficient":"0.39705882352941174","Betweenness Centrality":"920.1136153580414","Weighted Degree":"44.0","Chapters":"16","tags":"74"},"color":"rgb(0,213,255)","size":65.41218566894531},{"label":"50.1","x":-575.5238037109375,"y":1808.182373046875,"id":"516","attributes":{"Order":"0516","Type":"regular","Component ID":"0","Closeness Centrality":"0.38762306610407876","Degree":"31","Article":"  Identity of authors. The author of a name or nomenclatural act is the person who first publishes it [Arts. 8, 11] in a way that satisfies the criteria of availability [Arts. 10 to 20] (but for certain names published in synonymy see Article 50.7). If a work is by more than one person but it is clear from the contents that only one of these is responsible for the name or act, then that person is the author; otherwise the author of the work is deemed to be the author of the name or act. If the author, or the person who publishes the work, cannot be determined from the contents, then the name or act is deemed to be anonymous (see Article 14 for the availability of anonymous names and nomenclatural acts).","Clustering Coefficient":"0.24630541871921183","Betweenness Centrality":"1283.9552658795672","Weighted Degree":"95.0","Chapters":"11","tags":"50"},"color":"rgb(0,213,255)","size":83.69175720214844},{"label":"General Recommendation 2","x":707.078857421875,"y":5327.9033203125,"id":"1498","attributes":{"Order":"1367","Type":"Appendix B","Component ID":"0","Closeness Centrality":"0.33733170134638923","Degree":"4","Article":"If the provisions of the Code appear to require an action which might threaten stability or cause confusion, that action should not be taken before referring the case to the Commission for advice.","Clustering Coefficient":"0.3333333333333333","Betweenness Centrality":"61.00946453509181","Weighted Degree":"5.0","Chapters":"other","tags":"General Recs"},"color":"rgb(0,190,137)","size":51.433692932128906},{"label":"10.7","x":-1109.032958984375,"y":1429.216796875,"id":"99","attributes":{"Order":"0099","Type":"regular","Component ID":"0","Closeness Centrality":"0.35027961362480936","Degree":"12","Article":" Availability of names not listed in a relevant adopted Part of the List of Available Names in Zoology. No unlisted name within the scope of an adopted Part of the List of Available Names in Zoology is available, despite any previous availability [Art. 79.4.3].","Clustering Coefficient":"0.4696969696969697","Betweenness Centrality":"118.75470798061413","Weighted Degree":"30.0","Chapters":"4","tags":"10"},"color":"rgb(0,213,255)","size":60.394264221191406},{"label":"87","x":-3170.2138671875,"y":3883.991943359375,"id":"1001","attributes":{"Order":"1005","Type":"regular","Component ID":"0","Closeness Centrality":"0.3523395551009972","Degree":"14","Article":" Official Texts. The Commission may authorize the publication of the Code in any language and under such conditions as it may decide. All such authorized texts are official and are equivalent in force, meaning and authority to the English and French texts [Art. 86.2]. If it appears that there is a difference in meaning between official texts, the problem is to be referred to the Commission, whose interpretation shall be final.","Clustering Coefficient":"0.5303030303030303","Betweenness Centrality":"309.36584115918544","Weighted Degree":"31.0","Chapters":"18","tags":"87"},"color":"rgb(0,213,255)","size":60.752689361572266},{"label":"32.5.1.1","x":2780.446044921875,"y":2472.407470703125,"id":"397","attributes":{"Order":"0397","Type":"regular","Component ID":"0","Closeness Centrality":"0.36130047194546405","Degree":"7","Article":" The correction of a spelling of a name in a publisher\u0027s or author\u0027s corrigendum issued simultaneously with the original work or as a circulated slip to be inserted in the work (or if in a journal, or work issued in parts, in one of the parts of the same volume) is to be accepted as clear evidence of an inadvertent error.","Clustering Coefficient":"0.2857142857142857","Betweenness Centrality":"281.07932424486137","Weighted Degree":"9.0","Chapters":"7","tags":"32"},"color":"rgb(0,213,255)","size":52.86738204956055},{"label":"1.3.4","x":-1094.4593505859375,"y":560.9671020507812,"id":"10","attributes":{"Order":"0010","Type":"regular","Component ID":"0","Closeness Centrality":"0.36943699731903484","Degree":"17","Article":" proposed for infrasubspecific entities unless the name was subsequently deemed to be an available name under Article 45.6.4.1;","Clustering Coefficient":"0.325","Betweenness Centrality":"402.3480853943229","Weighted Degree":"35.0","Chapters":"1","tags":"1"},"color":"rgb(0,213,255)","size":62.186378479003906},{"label":"11.5.1","x":-89.19293212890625,"y":1556.6339111328125,"id":"112","attributes":{"Order":"0112","Type":"regular","Component ID":"0","Closeness Centrality":"0.36648936170212765","Degree":"8","Article":" A name proposed conditionally for a taxon before 1961 is not to be excluded on that account alone [Art. 15].","Clustering Coefficient":"0.17857142857142858","Betweenness Centrality":"171.46045487221198","Weighted Degree":"14.0","Chapters":"4","tags":"11"},"color":"rgb(0,213,255)","size":54.65950012207031},{"label":"optical disc","x":-2133.568115234375,"y":5350.94140625,"id":"1213","attributes":{"Order":"1205","Type":"Glossary","Component ID":"0","Closeness Centrality":"0.2609848484848485","Degree":"7","Article":"A laser-readable data storage medium. Compact disc read-only memory (CD-ROM) and digital video disc read-only memory (DVD-ROM) are optical disc formats that could be used to produce available works after 1985 and before 2013 (Article 8.4.2)","Clustering Coefficient":"0.26666666666666666","Betweenness Centrality":"72.29138164350202","Weighted Degree":"7.0","Chapters":"other","tags":"glossary"},"color":"rgb(255,116,49)","size":52.15053939819336},{"label":"30.1.4.4","x":4564.72119140625,"y":-219.1869659423828,"id":"358","attributes":{"Order":"0358","Type":"regular","Component ID":"0","Closeness Centrality":"0.3820349320765179","Degree":"14","Article":" A compound genus-group name ending in the suffix -ites, -oides, -ides, -odes, or -istes is to be treated as masculine unless its author, when establishing the name, stated that it had another gender or treated it as such by combining it with an adjectival species-group name in another gender form.","Clustering Coefficient":"0.15384615384615385","Betweenness Centrality":"1528.386413128632","Weighted Degree":"16.0","Chapters":"7","tags":"30"},"color":"rgb(0,213,255)","size":55.3763427734375},{"label":"32.5.2.7.Ex","x":3533.359130859375,"y":827.8339233398438,"id":"419","attributes":{"Order":"0419","Type":"example","Component ID":"0","Closeness Centrality":"0.280708902016704","Degree":"3","Article":"  See the examples of \"Diplotoxae\" corrected to Diplotoxa and \"Pavidam\" corrected to pavida (Musca pavida) given in Articles 11.8.1 and 11.9.2respectively.","Clustering Coefficient":"0.0","Betweenness Centrality":"1.4490969830377594","Weighted Degree":"11.0","Chapters":"7","tags":"32"},"color":"rgb(75,205,0)","size":53.584228515625},{"label":"32.3","x":3847.89990234375,"y":1051.866455078125,"id":"393","attributes":{"Order":"0393","Type":"regular","Component ID":"0","Closeness Centrality":"0.31022062134173795","Degree":"16","Article":"  Preservation of correct original spelling. The correct original spelling of a name is to be preserved unaltered, except where it is mandatory to change the suffix or the gender ending under Article 34 (for treatment of emendations and incorrect subsequent spellings see Articles 32.5, 33.2, 33.3, 33.4).","Clustering Coefficient":"0.24166666666666667","Betweenness Centrality":"403.3518948720746","Weighted Degree":"46.0","Chapters":"7","tags":"32"},"color":"rgb(0,213,255)","size":66.1290283203125},{"label":"30.1.4.2.Ex","x":5902.60400390625,"y":-365.5152893066406,"id":"356","attributes":{"Order":"0356","Type":"example","Component ID":"0","Closeness Centrality":"0.30466504532390004","Degree":"6","Article":"  Bos is of common gender (meaning ox or cow); it and compound names ending in it (such as Ovibos), are treated as masculine. Compound Latin nouns ending in -cola (masculine or common gender in Latin): Agricola (\"tiller of fields\", masculine in Latin) is masculine, Sylvicola (\"inhabitant of woods\") andMonticola (\"highlander\") are treated as masculine. Petricola (\"dweller among rocks\", common gender in Latin) is feminine because it was originally treated as feminine by being combined with the specific names costata, striata and sulcata.","Clustering Coefficient":"0.3333333333333333","Betweenness Centrality":"57.086695693656424","Weighted Degree":"6.0","Chapters":"7","tags":"30"},"color":"rgb(75,205,0)","size":51.7921142578125},{"label":"new combination","x":3985.405029296875,"y":-4.062495708465576,"id":"1054","attributes":{"Order":"1048","Type":"Glossary","Component ID":"0","Closeness Centrality":"0.34903748733535966","Degree":"16","Article":"The first combination of a generic name and a previously established species-group name","Clustering Coefficient":"0.29523809523809524","Betweenness Centrality":"255.4325944181821","Weighted Degree":"16.0","Chapters":"other","tags":"glossary"},"color":"rgb(255,116,49)","size":55.3763427734375},{"label":"16.3","x":-1877.982666015625,"y":-907.543212890625,"id":"203","attributes":{"Order":"0203","Type":"regular","Component ID":"0","Closeness Centrality":"0.35387776065742166","Degree":"13","Article":"  Genus-group names: ichnotaxa and collective groups. For names proposed for ichnotaxa see Article 13.3.3; for names proposed for collective groups see Article 13.3.2.","Clustering Coefficient":"0.3717948717948718","Betweenness Centrality":"164.11992504312872","Weighted Degree":"29.0","Chapters":"4","tags":"16"},"color":"rgb(0,213,255)","size":60.03584289550781},{"label":"23.3.2.2","x":-1490.3714599609375,"y":-854.1074829101562,"id":"269","attributes":{"Order":"0269","Type":"regular","Component ID":"0","Closeness Centrality":"0.34329845540607873","Degree":"6","Article":" two or more generations, forms, stages, or sexes of a species are named as different nominal taxa, or","Clustering Coefficient":"0.4","Betweenness Centrality":"535.9879854770526","Weighted Degree":"12.0","Chapters":"6","tags":"23"},"color":"rgb(0,213,255)","size":53.94265365600586},{"label":"establish","x":-2998.369140625,"y":-2204.677978515625,"id":"1095","attributes":{"Order":"1088","Type":"Glossary","Component ID":"0","Closeness Centrality":"0.4420917548925249","Degree":"151","Article":"Of a name or nominal taxon: to make the name of a nominal taxon available by satisfying the requirements of the Code","Clustering Coefficient":"0.016465324384787473","Betweenness Centrality":"36990.151791738805","Weighted Degree":"151.0","Chapters":"other","tags":"glossary"},"color":"rgb(255,116,49)","size":103.76344299316406},{"label":"nomen protectum","x":1086.4654541015625,"y":904.7803344726562,"id":"1199","attributes":{"Order":"1191","Type":"Glossary","Component ID":"0","Closeness Centrality":"0.31890766026382783","Degree":"10","Article":"A Latin term (meaning \"protected name\") applied to a name which has been given precedence over its unused senior synonym or senior homonym relegated to the status of nomen oblitum (q.v., and see Article 23.9.2)","Clustering Coefficient":"0.25","Betweenness Centrality":"389.85172149650873","Weighted Degree":"10.0","Chapters":"other","tags":"glossary"},"color":"rgb(255,116,49)","size":53.225807189941406},{"label":"30.1.4.3","x":5905.083984375,"y":-907.0490112304688,"id":"357","attributes":{"Order":"0357","Type":"regular","Component ID":"0","Closeness Centrality":"0.3531522296258329","Degree":"6","Article":" A compound genus-group name ending in -ops is to be treated as masculine, regardless of its derivation or of its treatment by its author.","Clustering Coefficient":"0.2","Betweenness Centrality":"272.51450205533854","Weighted Degree":"8.0","Chapters":"7","tags":"30"},"color":"rgb(0,213,255)","size":52.50896072387695},{"label":"72.4.1","x":-4371.7978515625,"y":-780.4383544921875,"id":"772","attributes":{"Order":"0772","Type":"regular","Component ID":"0","Closeness Centrality":"0.39147727272727273","Degree":"19","Article":" The type series of a nominal species-group taxon consists of all the specimens included by the author in the new nominal taxon (whether directly or by bibliographic reference), except any that the author expressly excludes from the type series [Art. 72.4.6], or refers to as distinct variants (e.g. by name, letter or number), or doubtfully attributes to the taxon.","Clustering Coefficient":"0.45751633986928103","Betweenness Centrality":"481.1784240774878","Weighted Degree":"39.0","Chapters":"16","tags":"72"},"color":"rgb(0,213,255)","size":63.62007141113281},{"label":"Direction","x":-2050.530517578125,"y":3794.51123046875,"id":"1077","attributes":{"Order":"1070","Type":"Glossary","Component ID":"0","Closeness Centrality":"0.31964741359313387","Degree":"4","Article":"A term now abandoned; under previous editions of the Code, a statement published by the Commission, giving the result of a vote completing or correcting a ruling given in an Opinion. Directions have been replaced by Official Corrections (q.v.)","Clustering Coefficient":"0.5","Betweenness Centrality":"29.196670208118665","Weighted Degree":"4.0","Chapters":"other","tags":"glossary"},"color":"rgb(255,116,49)","size":51.07526779174805},{"label":"scientific name","x":1934.3167724609375,"y":-39.326438903808594,"id":"1178","attributes":{"Order":"1169","Type":"Glossary","Component ID":"0","Closeness Centrality":"0.4133173365326935","Degree":"47","Article":"Of a taxon: a name that conforms to Article 1, as opposed to a vernacular name. The scientific name of a taxon at any rank above the species group consists of one name; that of a species, two names (a binomen); and that of a subspecies, three names (a trinomen) [Arts. 4 and 5]. A scientific name is not necessarily available","Clustering Coefficient":"0.09302325581395349","Betweenness Centrality":"6162.309041474721","Weighted Degree":"47.0","Chapters":"other","tags":"glossary"},"color":"rgb(255,116,49)","size":66.48745727539062},{"label":"Latin","x":2599.51123046875,"y":183.3791961669922,"id":"1142","attributes":{"Order":"1135","Type":"Glossary","Component ID":"0","Closeness Centrality":"0.34623115577889446","Degree":"59","Article":"Includes both ancient and mediaeval Latin (for wholly modern words latinized to form scientific names, see latinize)","Clustering Coefficient":"0.05902980713033314","Betweenness Centrality":"9375.69910709133","Weighted Degree":"59.0","Chapters":"other","tags":"glossary"},"color":"rgb(255,116,49)","size":70.78852844238281},{"label":"subspecific name","x":1088.9442138671875,"y":-994.2415161132812,"id":"1186","attributes":{"Order":"1177","Type":"Glossary","Component ID":"0","Closeness Centrality":"0.372936400541272","Degree":"31","Article":"The third name in a trinomen [Art. 5.2]","Clustering Coefficient":"0.1425287356321839","Betweenness Centrality":"1226.5612333407419","Weighted Degree":"31.0","Chapters":"other","tags":"glossary"},"color":"rgb(255,116,49)","size":60.752689361572266},{"label":"unavailable work","x":-1581.3739013671875,"y":2887.86328125,"id":"1351","attributes":{"Order":"1339","Type":"Glossary","Component ID":"0","Closeness Centrality":"0.36619718309859156","Degree":"16","Article":"A published work (q.v.) in which, under the provisions of the Code, or by a ruling of the Commission, names or nomenclatural acts cannot be established. Such works include those which were issued before 1758 [Art. 3]. For the use of information affecting nomenclature in unavailable works, see Articles 12.2.1, 12.2.7 and 13.1.2.","Clustering Coefficient":"0.25","Betweenness Centrality":"694.9451624008501","Weighted Degree":"16.0","Chapters":"other","tags":"glossary"},"color":"rgb(255,116,49)","size":55.3763427734375},{"label":"31.1","x":4286.13671875,"y":870.3248901367188,"id":"372","attributes":{"Order":"0372","Type":"regular","Component ID":"0","Closeness Centrality":"0.34675390035228987","Degree":"12","Article":"  Species-group names formed from personal names. A species-group name formed from a personal name may be either a noun in the genitive case, or a noun in apposition (in the nominative case), or an adjective or participle [Art. 11.9.1].","Clustering Coefficient":"0.4696969696969697","Betweenness Centrality":"135.29169467455677","Weighted Degree":"28.0","Chapters":"7","tags":"31"},"color":"rgb(0,213,255)","size":59.67741775512695},{"label":"50.1.2","x":-1406.95068359375,"y":-1375.78125,"id":"518","attributes":{"Order":"0518","Type":"regular","Component ID":"0","Closeness Centrality":"0.383630289532294","Degree":"15","Article":" In the case of original fixation of a type species by the deliberate employment of a species-group name in the sense of a previous misidentification, the person who deliberately uses the misidentification is deemed to be the author of a new specific name [Arts. 11.10, 67.13 and 70.4].","Clustering Coefficient":"0.29523809523809524","Betweenness Centrality":"878.2840652629686","Weighted Degree":"37.0","Chapters":"11","tags":"50"},"color":"rgb(0,213,255)","size":62.90322494506836},{"label":"zoological formulae","x":1055.5460205078125,"y":39.2574577331543,"id":"1109","attributes":{"Order":"1102","Type":"Glossary","Component ID":"0","Closeness Centrality":"0.3895957025728018","Degree":"13","Article":"Modifications of available names throughout a taxonomic group by the addition of a standard prefix or suffix in order to indicate that the taxa named are members of that group [Art. 1.3.7]. Zoological formulae are excluded from the provisions of the Code. The suffixes of family-group names denote ranks, not taxonomic groups, and do not form zoological formulae.","Clustering Coefficient":"0.22727272727272727","Betweenness Centrality":"1168.9882078985054","Weighted Degree":"13.0","Chapters":"other","tags":"glossary"},"color":"rgb(255,116,49)","size":54.30107498168945},{"label":"32.5.3.3","x":3526.739990234375,"y":-176.7047882080078,"id":"423","attributes":{"Order":"0423","Type":"regular","Component ID":"0","Closeness Centrality":"0.27620765684505916","Degree":"6","Article":" is formed from an incorrect subsequent spelling of a generic name [Art. 35.4.1], or","Clustering Coefficient":"0.4666666666666667","Betweenness Centrality":"54.91754847774794","Weighted Degree":"18.0","Chapters":"7","tags":"32"},"color":"rgb(0,213,255)","size":56.09318923950195},{"label":"51.3.1.Ex","x":4137.845703125,"y":1687.48291015625,"id":"548","attributes":{"Order":"0548","Type":"example","Component ID":"0","Closeness Centrality":"0.3611111111111111","Degree":"8","Article":"  The species-group name subantiqua d\u0027Orbigny, 1850 was established in combination with Fenestrella, d\u0027Orbigny\u0027s incorrect spelling of FenestellaLonsdale, 1839. The species is cited as Fenestella subantiqua d\u0027Orbigny, 1850, and not as Fenestella subantiqua (d\u0027Orbigny, 1850).","Clustering Coefficient":"0.35714285714285715","Betweenness Centrality":"130.39949776834544","Weighted Degree":"8.0","Chapters":"11","tags":"51"},"color":"rgb(75,205,0)","size":52.50896072387695},{"label":"8.1.3.2.Ex","x":-1914.42431640625,"y":6905.568359375,"id":"46","attributes":{"Order":"0046","Type":"example","Component ID":"0","Closeness Centrality":"0.20005807200929152","Degree":"1","Article":" PDF/A (Portable Document Format Archive), described by ISO Standard 19005-1:2005, is a file format that allows content and layout to be preserved unchanged.","Clustering Coefficient":"0.0","Betweenness Centrality":"0.0","Weighted Degree":"1.0","Chapters":"3","tags":"8"},"color":"rgb(75,205,0)","size":50.0},{"label":"Rec.73C.4","x":-3202.99267578125,"y":-1200.6182861328125,"id":"817","attributes":{"Order":"0817","Type":"reccomendation","Component ID":"0","Closeness Centrality":"0.35144095893904614","Degree":"4","Article":" its developmental stage, and its caste, if the taxon includes more than one caste;","Clustering Coefficient":"0.3333333333333333","Betweenness Centrality":"159.61283414818183","Weighted Degree":"4.0","Chapters":"16","tags":"73"},"color":"rgb(255,126,255)","size":51.07526779174805},{"label":"73","x":-4077.808837890625,"y":-928.7808227539062,"id":"804","attributes":{"Order":"0804","Type":"regular","Component ID":"0","Closeness Centrality":"0.36044990844886216","Degree":"22","Article":" Name-bearing types fixed in the original publication (holotypes and syntypes).","Clustering Coefficient":"0.26406926406926406","Betweenness Centrality":"866.0693541653759","Weighted Degree":"41.0","Chapters":"16","tags":"73"},"color":"rgb(0,213,255)","size":64.3369140625},{"label":"elide","x":4752.72900390625,"y":-1263.76123046875,"id":"1082","attributes":{"Order":"1075","Type":"Glossary","Component ID":"0","Closeness Centrality":"0.285182119205298","Degree":"4","Article":"To deliberately omit one or more letters within a word (as in Article 29.3.1.1)","Clustering Coefficient":"0.3333333333333333","Betweenness Centrality":"5.227939285488609","Weighted Degree":"4.0","Chapters":"other","tags":"glossary"},"color":"rgb(255,116,49)","size":51.07526779174805},{"label":"75.2","x":-4568.4384765625,"y":-113.95596313476562,"id":"864","attributes":{"Order":"0868","Type":"regular","Component ID":"0","Closeness Centrality":"0.3133954969297248","Degree":"5","Article":"  Circumstances excluded. A neotype is not to be designated as an end in itself, or as a matter of curatorial routine, and any such neotype designation is invalid.","Clustering Coefficient":"0.4","Betweenness Centrality":"11.918777027660955","Weighted Degree":"9.0","Chapters":"16","tags":"75"},"color":"rgb(0,213,255)","size":52.86738204956055},{"label":"21.3","x":-960.5645141601562,"y":7099.3544921875,"id":"227","attributes":{"Order":"0227","Type":"regular","Component ID":"0","Closeness Centrality":"0.32477020975724724","Degree":"16","Article":"  Date incompletely specified. If the day of publication is not specified in a work, the earliest day on which the work is demonstrated to be in existence as a published work is to be adopted as the date of publication, but in the absence of such evidence the date to be adopted is","Clustering Coefficient":"0.6","Betweenness Centrality":"2792.0662697984803","Weighted Degree":"42.0","Chapters":"5","tags":"21"},"color":"rgb(0,213,255)","size":64.69534301757812},{"label":"13.3","x":-1691.0809326171875,"y":-997.268798828125,"id":"183","attributes":{"Order":"0183","Type":"regular","Component ID":"0","Closeness Centrality":"0.39815082346142733","Degree":"28","Article":"  Genus-group names. To be available, every new genus-group name published after 1930 (except those proposed for collective groups or ichnotaxa) must, in addition to satisfying the provisions of Article 13.1, be accompanied by the fixation of a type species in the original publication [Art. 68] or be expressly proposed as a new replacement name (nomen novum) [Art. 67.8].","Clustering Coefficient":"0.26495726495726496","Betweenness Centrality":"1246.5723464881116","Weighted Degree":"62.0","Chapters":"4","tags":"13"},"color":"rgb(0,213,255)","size":71.86380004882812},{"label":"42.2","x":536.5989379882812,"y":-1443.6588134765625,"id":"474","attributes":{"Order":"0474","Type":"regular","Component ID":"0","Closeness Centrality":"0.3681538872562116","Degree":"11","Article":"  Provisions applicable to all genus-group nominal taxa and their names. Genus-group nominal taxa and their names are subject to the same provisions whatever their rank, except when these apply explicitly at one rank alone.","Clustering Coefficient":"0.4727272727272727","Betweenness Centrality":"239.37953908937791","Weighted Degree":"25.0","Chapters":"9","tags":"42"},"color":"rgb(0,213,255)","size":58.602149963378906},{"label":"sensu","x":-557.3930053710938,"y":856.5354614257812,"id":"1255","attributes":{"Order":"1245","Type":"Glossary","Component ID":"0","Closeness Centrality":"0.3385749385749386","Degree":"7","Article":"A Latin term meaning \"in the sense of\". Often used to refer to the usage of a name by a (cited) author in a sense different from that of the original author or some other previous author. See also auctorum","Clustering Coefficient":"0.19047619047619047","Betweenness Centrality":"1194.9624229434623","Weighted Degree":"7.0","Chapters":"other","tags":"glossary"},"color":"rgb(255,116,49)","size":52.15053939819336},{"label":"73.3","x":-5029.1962890625,"y":-687.7606811523438,"id":"832","attributes":{"Order":"0832","Type":"regular","Component ID":"0","Closeness Centrality":"0.3741515069237035","Degree":"20","Article":"  Hapantotypes. A hapantotype (see Glossary) consisting of one or more preparations or cultures may be designated when a nominal species-group taxon of extant protistans is established. This hapantotype is the holotype of the nominal taxon.","Clustering Coefficient":"0.27941176470588236","Betweenness Centrality":"1301.2620774537334","Weighted Degree":"42.0","Chapters":"16","tags":"73"},"color":"rgb(0,213,255)","size":64.69534301757812},{"label":"11.2","x":2366.183837890625,"y":940.8114624023438,"id":"103","attributes":{"Order":"0103","Type":"regular","Component ID":"0","Closeness Centrality":"0.39337710533828146","Degree":"28","Article":" Mandatory use of Latin alphabet. A scientific name must, when first published, have been spelled only in the 26 letters of the Latin alphabet (taken to include the letters j, k, w and y); the presence in a name when first published of diacritic and other marks, apostrophes or ligatures, or a hyphen, or a numeral in a compound species-group name, does not render the name unavailable (for corrections, see Articles 27 and 32.5.2).","Clustering Coefficient":"0.2751322751322751","Betweenness Centrality":"2088.3246901059024","Weighted Degree":"66.0","Chapters":"4","tags":"11"},"color":"rgb(0,213,255)","size":73.29749298095703},{"label":"35.3","x":1674.4373779296875,"y":-2504.1142578125,"id":"446","attributes":{"Order":"0446","Type":"regular","Component ID":"0","Closeness Centrality":"0.35515463917525775","Degree":"13","Article":"  Application of family-group names. The application of each family-group name is determined by reference to the type genus of the nominal taxon [Arts. 61 to 65].","Clustering Coefficient":"0.47435897435897434","Betweenness Centrality":"158.66146391543145","Weighted Degree":"39.0","Chapters":"8","tags":"35"},"color":"rgb(0,213,255)","size":63.62007141113281},{"label":"80.7.2","x":-1857.759033203125,"y":5052.20263671875,"id":"972","attributes":{"Order":"0976","Type":"regular","Component ID":"0","Closeness Centrality":"0.3543327333504757","Degree":"13","Article":" A name or nomenclatural act occurring in a work entered in the Official Index has no availability or validity in zoological nomenclature, unless the Commission by use of its plenary power rules otherwise. However, such a work may be used as a source of information relevant to zoological nomenclature unless the Commission has ruled that the work is to be treated as unpublished.","Clustering Coefficient":"0.2692307692307692","Betweenness Centrality":"622.0849386293806","Weighted Degree":"17.0","Chapters":"17","tags":"80"},"color":"rgb(0,213,255)","size":55.73476791381836},{"label":"Rec.21C","x":427.1585693359375,"y":5756.3388671875,"id":"243","attributes":{"Order":"0243","Type":"reccomendation","Component ID":"0","Closeness Centrality":"0.3509039979628215","Degree":"6","Article":" Specification of date. An editor or publisher should state the day of publication of a work, and of each component part of a serial publication, and of any work issued in parts. In a volume made up of parts brought out separately, the day of publication of each part, and the exact pages, plates, maps, etc. that constitute it, should be specified.","Clustering Coefficient":"0.2","Betweenness Centrality":"273.27058858430473","Weighted Degree":"6.0","Chapters":"5","tags":"21"},"color":"rgb(255,126,255)","size":51.7921142578125},{"label":"General Recommendation 6","x":563.8956298828125,"y":3582.743896484375,"id":"1502","attributes":{"Order":"1371","Type":"Appendix B","Component ID":"0","Closeness Centrality":"0.35333333333333333","Degree":"10","Article":"The scientific names of genus- or species-group taxa should be printed in a type-face (font) different from that used in the text; such names are usually printed in italics, which should not be used for names of higher taxa. Speciesï¿½group names always begin with a lower-case letter, and when cited should always be preceded by a generic name (or an abbreviation of one); names of all supraspecific taxa begin with an upper-case (capital) letter.","Clustering Coefficient":"0.4","Betweenness Centrality":"264.3259813700713","Weighted Degree":"16.0","Chapters":"other","tags":"General Recs"},"color":"rgb(0,190,137)","size":55.3763427734375},{"label":"5.1.1","x":1750.1905517578125,"y":693.20849609375,"id":"28","attributes":{"Order":"0028","Type":"regular","Component ID":"0","Closeness Centrality":"0.3800330943188086","Degree":"14","Article":" For the application of the Principle of Binominal Nomenclature to the availability of genus-group names published without associated nominal species and of subspecific names published in trinomina see Article 11.4.","Clustering Coefficient":"0.23076923076923078","Betweenness Centrality":"488.8754574423522","Weighted Degree":"22.0","Chapters":"2","tags":"5"},"color":"rgb(0,213,255)","size":57.52688217163086},{"label":"61.1.1","x":-1295.9207763671875,"y":-1051.2098388671875,"id":"646","attributes":{"Order":"0646","Type":"regular","Component ID":"0","Closeness Centrality":"0.36007316435850534","Degree":"10","Article":" No matter how the boundaries of a taxonomic taxon may vary in the opinion of zoologists the valid name of such a taxon is determined [Art. 23.3] from the name-bearing type(s) considered to belong within those boundaries.","Clustering Coefficient":"0.3333333333333333","Betweenness Centrality":"277.9432183174599","Weighted Degree":"20.0","Chapters":"13","tags":"61"},"color":"rgb(0,213,255)","size":56.810035705566406},{"label":"subjective","x":581.5030517578125,"y":-1879.9775390625,"id":"1279","attributes":{"Order":"1269","Type":"Glossary","Component ID":"0","Closeness Centrality":"0.30595026642984013","Degree":"9","Article":"Depending on judgement, a matter of individual opinion; for contrast with objective. See subjective synonym, under synonym","Clustering Coefficient":"0.21428571428571427","Betweenness Centrality":"45.039797189090805","Weighted Degree":"9.0","Chapters":"other","tags":"glossary"},"color":"rgb(255,116,49)","size":52.86738204956055},{"label":"61.3.1.Ex","x":-88.0049819946289,"y":-2966.2255859375,"id":"654","attributes":{"Order":"0654","Type":"example","Component ID":"0","Closeness Centrality":"0.354788877445932","Degree":"12","Article":"  The different name-bearing types of Psittacus elegans Gmelin, 1788 and Platycercus flaveolus Gould, 1837 are considered to belong to a single taxonomic species of rosella parrot of which Platycercus elegans (Gmelin, 1788) is the valid name. Although the names are subjective synonyms at the rank of species, they are not synonyms at the subordinate rank of subspecies of Platycercus elegans, for which the valid names are Pl. e. elegans (Gmelin, 1788) and Pl. e. flaveolus Gould, 1837.","Clustering Coefficient":"0.22727272727272727","Betweenness Centrality":"559.8639079241605","Weighted Degree":"12.0","Chapters":"13","tags":"61"},"color":"rgb(75,205,0)","size":53.94265365600586},{"label":"type host","x":-6432.72705078125,"y":-1702.2025146484375,"id":"1332","attributes":{"Order":"1320","Type":"Glossary","Component ID":"0","Closeness Centrality":"0.30547550432276654","Degree":"5","Article":"The host species with which the name-bearing type of a nominal species or subspecies was associated [Recommendation 76A.1]","Clustering Coefficient":"0.5","Betweenness Centrality":"51.93577129386711","Weighted Degree":"5.0","Chapters":"other","tags":"glossary"},"color":"rgb(255,116,49)","size":51.433692932128906},{"label":"24.2.2.Ex","x":1207.18994140625,"y":26.598630905151367,"id":"309","attributes":{"Order":"0309","Type":"example","Component ID":"0","Closeness Centrality":"0.3427860696517413","Degree":"7","Article":"  The names Strix scandiaca and S. nyctea (Aves) were published together by Linnaeus (1758) and are considered to be subjective synonyms. L nnberg (1931) acted as First Reviser and gave precedence to the name Strix scandiaca; thus, the valid name for the species (the Snowy Owl) is Nyctea scandiaca(Linnaeus, 1758) rather than N. nyctea (Linnaeus, 1758).","Clustering Coefficient":"0.19047619047619047","Betweenness Centrality":"247.10585870768327","Weighted Degree":"7.0","Chapters":"6","tags":"24"},"color":"rgb(75,205,0)","size":52.15053939819336},{"label":"extinct","x":-668.787353515625,"y":-562.7393798828125,"id":"1100","attributes":{"Order":"1093","Type":"Glossary","Component ID":"0","Closeness Centrality":"0.3322082931533269","Degree":"3","Article":"Of a taxon: having no living representatives","Clustering Coefficient":"0.3333333333333333","Betweenness Centrality":"27.219650664650736","Weighted Degree":"3.0","Chapters":"other","tags":"glossary"},"color":"rgb(255,116,49)","size":50.71684646606445},{"label":"21.6","x":-548.9320068359375,"y":7160.83544921875,"id":"232","attributes":{"Order":"0232","Type":"regular","Component ID":"0","Closeness Centrality":"0.3284862932061979","Degree":"13","Article":"  Range of dates. If the date of publication specified in a work is a range of dates, the work is to be dated from the final day of the range; however, if evidence demonstrates that the date so determined is incorrect or that the work was issued in parts, the date or dates of publication are to be determined according to the relevant provisions of Articles 21.3-21.5.","Clustering Coefficient":"0.8787878787878788","Betweenness Centrality":"83.87457138667877","Weighted Degree":"31.0","Chapters":"5","tags":"21"},"color":"rgb(0,213,255)","size":60.752689361572266},{"label":"collective-group name","x":82.10108947753906,"y":-1495.373291015625,"id":"1157","attributes":{"Order":"1150","Type":"Glossary","Component ID":"0","Closeness Centrality":"0.3464052287581699","Degree":"14","Article":"The name of a collective group (see under group)","Clustering Coefficient":"0.31868131868131866","Betweenness Centrality":"230.1334375556277","Weighted Degree":"14.0","Chapters":"other","tags":"glossary"},"color":"rgb(255,116,49)","size":54.65950012207031},{"label":"79.1.1","x":-3515.1611328125,"y":1941.5181884765625,"id":"928","attributes":{"Order":"0932","Type":"regular","Component ID":"0","Closeness Centrality":"0.3579220779220779","Degree":"8","Article":" specify the scope of the proposal, such as the taxonomic field, ranks, and time period covered, (e.g. Amphibia, Names of the Species Group established before 31 December 1995 [full date, i.e. day, month, year]);","Clustering Coefficient":"0.14285714285714285","Betweenness Centrality":"522.4705113271899","Weighted Degree":"10.0","Chapters":"17","tags":"79"},"color":"rgb(0,213,255)","size":53.225807189941406},{"label":"extant2","x":-4978.62451171875,"y":-217.61732482910156,"id":"1099","attributes":{"Order":"1092","Type":"Glossary","Component ID":"0","Closeness Centrality":"0.3192771084337349","Degree":"6","Article":"Of a specimen: still in existence","Clustering Coefficient":"0.3333333333333333","Betweenness Centrality":"35.74084472273971","Weighted Degree":"6.0","Chapters":"other","tags":"glossary"},"color":"rgb(255,116,49)","size":51.7921142578125},{"label":"General Recommendation 8","x":305.0793762207031,"y":3811.744384765625,"id":"1504","attributes":{"Order":"1373","Type":"Appendix B","Component ID":"0","Closeness Centrality":"0.36648936170212765","Degree":"12","Article":"New names should be established in a work which is printed on paper, which is self-evidently published in the meaning of the Code and has a wide circulation, and which zoologists would not regard as unlikely to contain new names in the taxonomic field concerned. Names should not be established in keys, tables, abstracts, footnotes or similar items subsidiary to the main text of the work.","Clustering Coefficient":"0.3787878787878788","Betweenness Centrality":"507.84839080594526","Weighted Degree":"18.0","Chapters":"other","tags":"General Recs"},"color":"rgb(0,190,137)","size":56.09318923950195},{"label":"Rec.64A","x":2091.31689453125,"y":-4182.888671875,"id":"664","attributes":{"Order":"0664","Type":"reccomendation","Component ID":"0","Closeness Centrality":"0.3901472253680634","Degree":"9","Article":" Type genus should be well known. So far as possible, an author who wishes to establish a nominal family-group taxon should choose as its type genus a genus that is both well known and representative of the family-group taxon.","Clustering Coefficient":"0.3055555555555556","Betweenness Centrality":"323.9719020745792","Weighted Degree":"9.0","Chapters":"14","tags":"64"},"color":"rgb(255,126,255)","size":52.86738204956055},{"label":"78.1","x":-2368.87841796875,"y":2912.968017578125,"id":"910","attributes":{"Order":"0914","Type":"regular","Component ID":"0","Closeness Centrality":"0.3735429655733261","Degree":"15","Article":"  Plenary Power. The Commission is empowered, by a resolution of the IX International Congress of Zoology (1913) and ratified in subsequent Codes by its successors, under conditions specified in Article 81 to suspend the application in a particular case of any provision of the Code except those in the present and next succeeding Chapter. The course to be followed is decided by the Commission under this plenary power and its ruling is published in an Opinion [Art. 80.2].","Clustering Coefficient":"0.2761904761904762","Betweenness Centrality":"799.385673551796","Weighted Degree":"39.0","Chapters":"17","tags":"78"},"color":"rgb(0,213,255)","size":63.62007141113281},{"label":"Rec.67A","x":-3931.07958984375,"y":-3249.841552734375,"id":"677","attributes":{"Order":"0677","Type":"reccomendation","Component ID":"0","Closeness Centrality":"0.3427008206913703","Degree":"8","Article":"  Terminology. Only the term \"type species\" or a strictly equivalent term in another language should be used in referring to the name-bearing type of a nominal genus or subgenus. To avoid ambiguity the term \"genotype,\" which has widespread use in a different sense in genetics, should not be used instead of \"type species.\"","Clustering Coefficient":"0.25","Betweenness Centrality":"421.03843266694633","Weighted Degree":"8.0","Chapters":"15","tags":"67"},"color":"rgb(255,126,255)","size":52.50896072387695},{"label":"Principle of Priority","x":896.586669921875,"y":1074.636474609375,"id":"1226","attributes":{"Order":"1218","Type":"Glossary","Component ID":"0","Closeness Centrality":"0.40999702469503124","Degree":"42","Article":"The principle that the valid name of a taxon is the oldest available name applied to it (taking into consideration the other provisions of Article 23), provided that the name is not invalidated by any provision of the Code or by any ruling by the Commission [Art. 23]","Clustering Coefficient":"0.16216216216216217","Betweenness Centrality":"4003.2948494350485","Weighted Degree":"42.0","Chapters":"other","tags":"glossary"},"color":"rgb(255,116,49)","size":64.69534301757812},{"label":"67.4","x":-1620.8682861328125,"y":-2657.82958984375,"id":"689","attributes":{"Order":"0689","Type":"regular","Component ID":"0","Closeness Centrality":"0.3611111111111111","Degree":"23","Article":"  Type fixation. The type species of a nominal genus or subgenus is fixed originally if fixed in the original publication [Art. 68], or subsequently if fixed after the nominal genus or subgenus was established [Art. 69].","Clustering Coefficient":"0.549407114624506","Betweenness Centrality":"362.76657175220873","Weighted Degree":"61.0","Chapters":"15","tags":"67"},"color":"rgb(0,213,255)","size":71.50537872314453},{"label":"24.2","x":1487.738037109375,"y":1507.57177734375,"id":"306","attributes":{"Order":"0306","Type":"regular","Component ID":"0","Closeness Centrality":"0.33414161008729387","Degree":"14","Article":"  Determination by the First Reviser.","Clustering Coefficient":"0.3333333333333333","Betweenness Centrality":"124.16423154461383","Weighted Degree":"44.0","Chapters":"6","tags":"24"},"color":"rgb(0,213,255)","size":65.41218566894531},{"label":"56","x":1463.0455322265625,"y":-1012.660888671875,"id":"585","attributes":{"Order":"0585","Type":"regular","Component ID":"0","Closeness Centrality":"0.3567175770126844","Degree":"17","Article":" Genus-group names.","Clustering Coefficient":"0.49264705882352944","Betweenness Centrality":"475.04975832771896","Weighted Degree":"39.0","Chapters":"12","tags":"56"},"color":"rgb(0,213,255)","size":63.62007141113281},{"label":"conserve1","x":-844.007568359375,"y":2286.438232421875,"id":"1061","attributes":{"Order":"1055","Type":"Glossary","Component ID":"0","Closeness Centrality":"0.35755059678256357","Degree":"14","Article":"To set aside or modify to preserve or permit the use of a name as a valid name by removing the obstacles to such use any provision of the Code so as","Clustering Coefficient":"0.23076923076923078","Betweenness Centrality":"461.2750671991949","Weighted Degree":"14.0","Chapters":"other","tags":"glossary"},"color":"rgb(255,116,49)","size":54.65950012207031},{"label":"stem (of a name)2","x":3872.74365234375,"y":-429.7560119628906,"id":"1274","attributes":{"Order":"1264","Type":"Glossary","Component ID":"0","Closeness Centrality":"0.3464052287581699","Degree":"7","Article":"that part of a name to which is added a genitive ending (q.v.) when forming a species-group name which is a noun in the genitive case [Art. 31.1.2]","Clustering Coefficient":"0.3333333333333333","Betweenness Centrality":"236.07824950941816","Weighted Degree":"7.0","Chapters":"other","tags":"glossary"},"color":"rgb(255,116,49)","size":52.15053939819336},{"label":"61.1","x":-890.9486083984375,"y":-2541.404541015625,"id":"645","attributes":{"Order":"0645","Type":"regular","Component ID":"0","Closeness Centrality":"0.392369020501139","Degree":"19","Article":"  Statement of the Principle of Typification. Each nominal taxon in the family, genus or species groups has actually or potentially a name-bearing type. The fixation of the name-bearing type of a nominal taxon provides the objective standard of reference for the application of the name it bears.","Clustering Coefficient":"0.3333333333333333","Betweenness Centrality":"665.1236291175533","Weighted Degree":"33.0","Chapters":"13","tags":"61"},"color":"rgb(0,213,255)","size":61.46953582763672},{"label":"61.2.1","x":875.657958984375,"y":-2291.362060546875,"id":"650","attributes":{"Order":"0650","Type":"regular","Component ID":"0","Closeness Centrality":"0.35144095893904614","Degree":"8","Article":" If different name-bearing types are fixed simultaneously for a nominal taxon and for its nominotypical taxon, the fixation for the taxon at higher rank takes precedence.","Clustering Coefficient":"0.4642857142857143","Betweenness Centrality":"84.67243955257845","Weighted Degree":"14.0","Chapters":"13","tags":"61"},"color":"rgb(0,213,255)","size":54.65950012207031},{"label":"2000","x":-3507.126953125,"y":430.1869201660156,"id":"1479","attributes":{"Order":"1354","Type":"Important Dates","Component ID":"0","Closeness Centrality":"0.3379107405590976","Degree":"21","Clustering Coefficient":"0.08571428571428572","Betweenness Centrality":"762.7678824438949","Weighted Degree":"21.0","Chapters":"other","tags":"dates"},"color":"rgb(136,111,57)","size":57.16845703125},{"label":"family name or name of a family","x":3009.181884765625,"y":-2872.861572265625,"id":"1160","attributes":{"Order":"1153","Type":"Glossary","Component ID":"0","Closeness Centrality":"0.37082884822389667","Degree":"26","Article":"A scientific name of a taxon at the rank of family. Such names have the suffix -IDAE","Clustering Coefficient":"0.17","Betweenness Centrality":"804.4058154178426","Weighted Degree":"26.0","Chapters":"other","tags":"glossary"},"color":"rgb(255,116,49)","size":58.9605712890625},{"label":"1.3.2","x":-1954.112060546875,"y":2341.619873046875,"id":"8","attributes":{"Order":"0008","Type":"regular","Component ID":"0","Closeness Centrality":"0.34329845540607873","Degree":"9","Article":" proposed for teratological specimens as such;","Clustering Coefficient":"0.14285714285714285","Betweenness Centrality":"631.0512553130623","Weighted Degree":"11.0","Chapters":"1","tags":"1"},"color":"rgb(0,213,255)","size":53.584228515625},{"label":"Rec.69A.1","x":-3048.7099609375,"y":-5750.3232421875,"id":"738","attributes":{"Order":"0738","Type":"reccomendation","Component ID":"0","Closeness Centrality":"0.3482436189032095","Degree":"15","Article":" The most common species, or one of medical or economic importance, or one with the specific name communis, vulgaris, medicinalis, or officinalis, should be designated.","Clustering Coefficient":"0.8095238095238095","Betweenness Centrality":"248.24409348781674","Weighted Degree":"35.0","Chapters":"15","tags":"69"},"color":"rgb(255,126,255)","size":62.186378479003906},{"label":"incorrect original spelling","x":3082.674560546875,"y":1674.8563232421875,"id":"1267","attributes":{"Order":"1257","Type":"Glossary","Component ID":"0","Closeness Centrality":"0.3382425135002455","Degree":"30","Article":"An original spelling that is incorrect [Arts. 32.4 and 32.5]","Clustering Coefficient":"0.1111111111111111","Betweenness Centrality":"1642.5901040516808","Weighted Degree":"30.0","Chapters":"other","tags":"glossary"},"color":"rgb(255,116,49)","size":60.394264221191406},{"label":"type","x":-4562.11669921875,"y":-1196.699462890625,"id":"1317","attributes":{"Order":"1305","Type":"Glossary","Component ID":"0","Closeness Centrality":"0.3536053374390557","Degree":"15","Article":"A term used alone, or forming part of a compound term, to denote a particular kind of specimen or taxon","Clustering Coefficient":"0.1523809523809524","Betweenness Centrality":"1132.175650699381","Weighted Degree":"15.0","Chapters":"other","tags":"glossary"},"color":"rgb(255,116,49)","size":55.017921447753906},{"label":"59.1","x":2285.12109375,"y":-1056.3778076171875,"id":"630","attributes":{"Order":"0630","Type":"regular","Component ID":"0","Closeness Centrality":"0.37092866756393","Degree":"13","Article":"  Taxa considered congeneric. A species-group name while a junior secondary homonym must be treated as invalid by anyone who considers that the two species-group taxa in question are congeneric.","Clustering Coefficient":"0.48717948717948717","Betweenness Centrality":"163.46456701821447","Weighted Degree":"21.0","Chapters":"12","tags":"59"},"color":"rgb(0,213,255)","size":57.16845703125},{"label":"Rec.51C","x":674.0097045898438,"y":2937.46337890625,"id":"538","attributes":{"Order":"0538","Type":"reccomendation","Component ID":"0","Closeness Centrality":"0.3407517309594461","Degree":"4","Article":" Citation of multiple authors. When three or more joint authors have been responsible for a name, then the citation of the name of the authors may be expressed by use of the term \"et al.\" following the name of the first author, provided that all authors of the name are cited in full elsewhere in the same work, either in the text or in a bibliographic reference.","Clustering Coefficient":"0.16666666666666666","Betweenness Centrality":"52.959483209470385","Weighted Degree":"4.0","Chapters":"11","tags":"51"},"color":"rgb(255,126,255)","size":51.07526779174805},{"label":"variety","x":-1495.75,"y":-449.45428466796875,"id":"1343","attributes":{"Order":"1331","Type":"Glossary","Component ID":"0","Closeness Centrality":"0.32408278457196615","Degree":"10","Article":"A term that if published after 1960 is deemed to denote infrasubspecific rank but that if published before 1961 is to be interpreted according to Article 45.6.3-4","Clustering Coefficient":"0.5714285714285714","Betweenness Centrality":"48.5063780801104","Weighted Degree":"10.0","Chapters":"other","tags":"glossary"},"color":"rgb(255,116,49)","size":53.225807189941406},{"label":"1999","x":-2728.97216796875,"y":383.8855895996094,"id":"1478","attributes":{"Order":"1353","Type":"Important Dates","Component ID":"0","Closeness Centrality":"0.3510828025477707","Degree":"34","Clustering Coefficient":"0.08021390374331551","Betweenness Centrality":"2938.338969126534","Weighted Degree":"34.0","Chapters":"other","tags":"dates"},"color":"rgb(136,111,57)","size":61.82795715332031},{"label":"72.1.2","x":-3914.945068359375,"y":-1400.902099609375,"id":"766","attributes":{"Order":"0766","Type":"regular","Component ID":"0","Closeness Centrality":"0.3404150197628458","Degree":"16","Article":" name-bearing types: specimens with a name-bearing function, whether fixed originally (holotype [Art. 73.1] or syntypes [Art. 73.2]) or fixed subsequently (lectotype [Art. 74] or neotype [Art. 75]);","Clustering Coefficient":"0.42857142857142855","Betweenness Centrality":"83.79184858031665","Weighted Degree":"46.0","Chapters":"16","tags":"72"},"color":"rgb(0,213,255)","size":66.1290283203125},{"label":"72.8","x":-321.8937683105469,"y":-2915.657470703125,"id":"793","attributes":{"Order":"0793","Type":"regular","Component ID":"0","Closeness Centrality":"0.33430373605046093","Degree":"7","Article":"  Name-bearing types of nominotypical subspecies. A nominal species and its nominotypical subspecies have the same name-bearing type [Arts. 47.1, 61.2].","Clustering Coefficient":"0.38095238095238093","Betweenness Centrality":"55.79458911310596","Weighted Degree":"17.0","Chapters":"16","tags":"72"},"color":"rgb(0,213,255)","size":55.73476791381836},{"label":"29.1","x":3380.740966796875,"y":-1301.6182861328125,"id":"325","attributes":{"Order":"0325","Type":"regular","Component ID":"0","Closeness Centrality":"0.32786105162978824","Degree":"14","Article":"  Formation of family-group names. A family-group name is formed by adding to the stem of the name [Art. 29.3] of the type genus, or to the entire name of the type genus [see Article 29.6], a suffix as specified in Article 29.2.","Clustering Coefficient":"0.5934065934065934","Betweenness Centrality":"28.10326782259386","Weighted Degree":"38.0","Chapters":"7","tags":"29"},"color":"rgb(0,213,255)","size":63.26165008544922},{"label":"copyist\u0027s error","x":2767.227783203125,"y":2023.4686279296875,"id":"1092","attributes":{"Order":"1085","Type":"Glossary","Component ID":"0","Closeness Centrality":"0.2892527287993283","Degree":"6","Article":"An incorrect spelling made in copying","Clustering Coefficient":"0.26666666666666666","Betweenness Centrality":"24.932985959045244","Weighted Degree":"6.0","Chapters":"other","tags":"glossary"},"color":"rgb(255,116,49)","size":51.7921142578125},{"label":"Rec.73D","x":-5376.296875,"y":-597.1898193359375,"id":"824","attributes":{"Order":"0824","Type":"reccomendation","Component ID":"0","Closeness Centrality":"0.3261538461538461","Degree":"9","Article":" Labelling of paratypes. After the holotype has been labelled, any remaining specimens of the type series [Art. 72.4.5] should be labelled \"paratype\" to identify the components of the original type series.","Clustering Coefficient":"0.5357142857142857","Betweenness Centrality":"84.5405759976357","Weighted Degree":"17.0","Chapters":"16","tags":"73"},"color":"rgb(255,126,255)","size":55.73476791381836},{"label":"17","x":-929.7181396484375,"y":1219.6591796875,"id":"211","attributes":{"Order":"0211","Type":"regular","Component ID":"0","Closeness Centrality":"0.3763998907402349","Degree":"27","Article":" Names found to denote more than one taxon, or taxa of hybrid origin, or based on parts or stages of animals or on unusual specimens. The availability of a name is not affected even if","Clustering Coefficient":"0.47","Betweenness Centrality":"1162.3295065286718","Weighted Degree":"63.0","Chapters":"4","tags":"17"},"color":"rgb(0,213,255)","size":72.22222137451172},{"label":"58.15","x":3936.398681640625,"y":-2034.4180908203125,"id":"626","attributes":{"Order":"0626","Type":"regular","Component ID":"0","Closeness Centrality":"0.2913935292873758","Degree":"1","Article":" presence or absence of -i before a suffix or termination (e.g. timorensis, timoriensis; comstockana, comstockiana).","Clustering Coefficient":"0.0","Betweenness Centrality":"0.0","Weighted Degree":"3.0","Chapters":"12","tags":"58"},"color":"rgb(0,213,255)","size":50.71684646606445},{"label":"53.2.Ex","x":3983.0107421875,"y":-910.7380981445312,"id":"567","attributes":{"Order":"0567","Type":"example","Component ID":"0","Closeness Centrality":"0.282434925189588","Degree":"2","Article":"  The generic names Noctua Linnaeus, 1758 (Lepidoptera) and Noctua Gmelin, 1771 (Aves) are homonyms.","Clustering Coefficient":"1.0","Betweenness Centrality":"0.0","Weighted Degree":"2.0","Chapters":"12","tags":"53"},"color":"rgb(75,205,0)","size":50.358421325683594},{"label":"68.1","x":-1834.00244140625,"y":-2800.988037109375,"id":"714","attributes":{"Order":"0714","Type":"regular","Component ID":"0","Closeness Centrality":"0.34868421052631576","Degree":"16","Article":"  Order of precedence in ways of fixation. If one (or more) species qualifies for fixation as the type species in more than one of the ways provided for in Articles 68.2-68.5, the valid fixation is that determined by reference to the following order of precedence: firstly, original designation [Art. 68.2], then monotypy [Art. 68.3], then absolute tautonymy [Art. 68.4], and lastly Linnaean tautonymy [Art. 68.5].","Clustering Coefficient":"0.23333333333333334","Betweenness Centrality":"322.96092605556237","Weighted Degree":"28.0","Chapters":"15","tags":"68"},"color":"rgb(0,213,255)","size":59.67741775512695},{"label":"81.1","x":-940.275634765625,"y":2747.253662109375,"id":"976","attributes":{"Order":"0980","Type":"regular","Component ID":"0","Closeness Centrality":"0.3832035595105673","Degree":"19","Article":"  Purpose and extent. The Commission has the plenary power [Art. 78.1], on due notice as prescribed by its Constitution, to modify the application of provisions of the Code to a particular case, if such application would in its judgment disturb stability or universality or cause confusion. For the purpose of preventing such disturbance and of promoting a stable and universally accepted nomenclature, it may, by use of its plenary power, conserve, totally, partially or conditionally suppress, or give a specified precedence to, or make available any name, type fixation or other nomenclatural act, or any publication, and establish replacements.","Clustering Coefficient":"0.16374269005847952","Betweenness Centrality":"1364.278155880302","Weighted Degree":"23.0","Chapters":"17","tags":"81"},"color":"rgb(0,213,255)","size":57.88530349731445},{"label":"indication","x":-1402.2940673828125,"y":1644.06787109375,"id":"1134","attributes":{"Order":"1127","Type":"Glossary","Component ID":"0","Closeness Centrality":"0.3838440111420613","Degree":"24","Article":"A reference to previously published information, or a published act, which in the absence of a definition or description allows a name proposed before 1931, and that otherwise satisfies the relevant provisions of Articles 10 and 11, to be available [Art. 12.2]. See also Article 13.6.1","Clustering Coefficient":"0.24285714285714285","Betweenness Centrality":"907.8060112481016","Weighted Degree":"24.0","Chapters":"other","tags":"glossary"},"color":"rgb(255,116,49)","size":58.24372863769531},{"label":"61","x":-408.7280578613281,"y":-2630.88818359375,"id":"644","attributes":{"Order":"0644","Type":"regular","Component ID":"0","Closeness Centrality":"0.33650793650793653","Degree":"12","Article":" Principle of Typification. ","Clustering Coefficient":"0.18181818181818182","Betweenness Centrality":"277.46036598436723","Weighted Degree":"32.0","Chapters":"13","tags":"61"},"color":"rgb(0,213,255)","size":61.11111068725586},{"label":"83","x":-2554.10205078125,"y":3581.177734375,"id":"988","attributes":{"Order":"0992","Type":"regular","Component ID":"0","Closeness Centrality":"0.34415584415584416","Degree":"11","Article":" Obligations and discretion of the Commission. The Commission is under no obligation to search out violations of the Code, or to supplement or verify information contained in applications submitted to it, or to initiate any action within its field of competence, although it may, at its discretion, do any of these things.","Clustering Coefficient":"0.6909090909090909","Betweenness Centrality":"80.4090736398932","Weighted Degree":"22.0","Chapters":"17","tags":"83"},"color":"rgb(0,213,255)","size":57.52688217163086},{"label":"13","x":-1249.2628173828125,"y":1166.4259033203125,"id":"174","attributes":{"Order":"0174","Type":"regular","Component ID":"0","Closeness Centrality":"0.3833101529902643","Degree":"36","Article":" Names published after 1930.","Clustering Coefficient":"0.3484848484848485","Betweenness Centrality":"1050.4346554847946","Weighted Degree":"74.0","Chapters":"4","tags":"13"},"color":"rgb(0,213,255)","size":76.16487121582031},{"label":"name-bearing type","x":-4338.3505859375,"y":-1952.6397705078125,"id":"1324","attributes":{"Order":"1312","Type":"Glossary","Component ID":"0","Closeness Centrality":"0.40116448326055315","Degree":"110","Article":"The type genus, type species, holotype, lectotype, series of syntypes (which together constitute the name-bearing type) or neotype that provides the objective standard of reference whereby the application of the name of a nominal taxon can be determined","Clustering Coefficient":"0.05278643129110419","Betweenness Centrality":"20093.68051682843","Weighted Degree":"110.0","Chapters":"other","tags":"glossary"},"color":"rgb(255,116,49)","size":89.06809997558594},{"label":"32.2.3.1.Ex","x":3184.241943359375,"y":1387.7122802734375,"id":"432","attributes":{"Order":"0432","Type":"example","Component ID":"0","Closeness Centrality":"0.31375227686703094","Degree":"6","Article":"  Because Helophorus, an unjustified emendation by Illiger (1801) of Elophorus Fabricius, 1775, is in prevailing use in the Coleoptera and attributed to Fabricius, it is deemed to be a justified emendation; the name Helophorus Fabricius, 1775 is to be maintained as the correct spelling.","Clustering Coefficient":"0.3333333333333333","Betweenness Centrality":"75.551588650947","Weighted Degree":"6.0","Chapters":"7","tags":"33"},"color":"rgb(75,205,0)","size":51.7921142578125},{"label":"80.7","x":-1926.79931640625,"y":4902.64599609375,"id":"970","attributes":{"Order":"0974","Type":"regular","Component ID":"0","Closeness Centrality":"0.3421902160417184","Degree":"12","Article":"  Status of works, names and nomenclatural acts in Official Indexes. The Commission publishes the effects of its Opinions on individual names and works in the Official Lists and Official Indexes. In the case of names and works in the Official Indexes:","Clustering Coefficient":"0.38181818181818183","Betweenness Centrality":"380.359627379141","Weighted Degree":"18.0","Chapters":"17","tags":"80"},"color":"rgb(0,213,255)","size":56.09318923950195},{"label":"31.2","x":5136.75927734375,"y":-212.5415802001953,"id":"381","attributes":{"Order":"0381","Type":"regular","Component ID":"0","Closeness Centrality":"0.342360248447205","Degree":"15","Article":"  Agreement in gender. A species-group name, if it is or ends in a Latin or latinized adjective or participle in the nominative singular, must agree in gender with the generic name with which it is at any time combined.","Clustering Coefficient":"0.5824175824175825","Betweenness Centrality":"104.90364927284162","Weighted Degree":"31.0","Chapters":"7","tags":"31"},"color":"rgb(0,213,255)","size":60.752689361572266},{"label":"80.6.1","x":-2256.189453125,"y":4729.41259765625,"id":"965","attributes":{"Order":"0969","Type":"regular","Component ID":"0","Closeness Centrality":"0.27776657931868576","Degree":"6","Article":" A name entered in an Official List is an available name.","Clustering Coefficient":"1.0","Betweenness Centrality":"0.0","Weighted Degree":"16.0","Chapters":"17","tags":"80"},"color":"rgb(0,213,255)","size":55.3763427734375},{"label":"74.1.2","x":-5187.29296875,"y":-1463.32470703125,"id":"838","attributes":{"Order":"0842","Type":"regular","Component ID":"0","Closeness Centrality":"0.31268436578171094","Degree":"5","Article":" The valid designation of a lectotype supersedes any previous restriction of the application of the name of the taxon.","Clustering Coefficient":"0.8","Betweenness Centrality":"11.15800593839201","Weighted Degree":"11.0","Chapters":"16","tags":"74"},"color":"rgb(0,213,255)","size":53.584228515625},{"label":"80.6.4","x":-2092.69677734375,"y":4611.32080078125,"id":"968","attributes":{"Order":"0972","Type":"regular","Component ID":"0","Closeness Centrality":"0.34406991260923847","Degree":"13","Article":" If a name entered in an Official List is thought to be a synonym of another available name (whether in an Official List or not), their relative precedence is determined by the normal application of the Code unless the Commission rules or has ruled otherwise.","Clustering Coefficient":"0.34615384615384615","Betweenness Centrality":"898.4788354794753","Weighted Degree":"23.0","Chapters":"17","tags":"80"},"color":"rgb(0,213,255)","size":57.88530349731445},{"label":"55.3.1.1","x":2776.906494140625,"y":-888.2393798828125,"id":"581","attributes":{"Order":"0581","Type":"regular","Component ID":"0","Closeness Centrality":"0.3393252893376016","Degree":"16","Article":" When the senior homonym is determined to be a nomen oblitum under the conditions of Article 23.9.2, a new family-group name (a nomen novum) based on the same type genus may be proposed, but choosing a new stem from the name of the type genus which avoids the homonymy [Arts. 29.1, 29.4 and 29.6].","Clustering Coefficient":"0.2833333333333333","Betweenness Centrality":"303.89813057971656","Weighted Degree":"38.0","Chapters":"12","tags":"55"},"color":"rgb(0,213,255)","size":63.26165008544922},{"label":"11.4.1","x":2064.335693359375,"y":1275.86083984375,"id":"108","attributes":{"Order":"0108","Type":"regular","Component ID":"0","Closeness Centrality":"0.40069787728990985","Degree":"12","Article":" A published work containing family-group names or genus-group names without associated nominal species is accepted as consistent with the Principle of Binominal Nomenclature in the absence of evidence to the contrary.","Clustering Coefficient":"0.16666666666666666","Betweenness Centrality":"575.2354607416702","Weighted Degree":"14.0","Chapters":"4","tags":"11"},"color":"rgb(0,213,255)","size":54.65950012207031},{"label":"error","x":1711.101318359375,"y":2259.37255859375,"id":"1091","attributes":{"Order":"1084","Type":"Glossary","Component ID":"0","Closeness Centrality":"0.33317214700193426","Degree":"11","Article":"In a name, or other word: an incorrect spelling","Clustering Coefficient":"0.2545454545454545","Betweenness Centrality":"571.1354686066959","Weighted Degree":"11.0","Chapters":"other","tags":"glossary"},"color":"rgb(255,116,49)","size":53.584228515625},{"label":"63.1","x":1356.5802001953125,"y":-2797.63525390625,"id":"662","attributes":{"Order":"0662","Type":"regular","Component ID":"0","Closeness Centrality":"0.3445","Degree":"8","Article":"  Coordinate nominal taxa. Coordinate nominal taxa of the family group have the same type genus [Arts. 36, 37, 61.2].","Clustering Coefficient":"0.39285714285714285","Betweenness Centrality":"48.94294963351623","Weighted Degree":"22.0","Chapters":"14","tags":"63"},"color":"rgb(0,213,255)","size":57.52688217163086},{"label":"57.2.2","x":-686.2731323242188,"y":1474.679443359375,"id":"594","attributes":{"Order":"0594","Type":"regular","Component ID":"0","Closeness Centrality":"0.32091290172333486","Degree":"8","Article":" it is conserved by the Commission under Article 81, or","Clustering Coefficient":"0.32142857142857145","Betweenness Centrality":"126.86296630025048","Weighted Degree":"18.0","Chapters":"12","tags":"57"},"color":"rgb(0,213,255)","size":56.09318923950195},{"label":"8.5.2","x":-1418.2908935546875,"y":6446.87109375,"id":"56","attributes":{"Order":"0056","Type":"regular","Component ID":"0","Closeness Centrality":"0.2982683982683983","Degree":"6","Article":" state the date of publication in the work itself, and","Clustering Coefficient":"0.3333333333333333","Betweenness Centrality":"419.9928403009981","Weighted Degree":"16.0","Chapters":"3","tags":"8"},"color":"rgb(0,213,255)","size":55.3763427734375},{"label":"57.2.3.Ex","x":1061.205322265625,"y":451.14703369140625,"id":"596","attributes":{"Order":"0596","Type":"example","Component ID":"0","Closeness Centrality":"0.30834638621615573","Degree":"4","Article":"  The following are primary homonyms: Culex affinis Stephens, 1825 and Culex affinis Adams, 1903; Lycaena argus nevadensis Oberth r, 1910 andLycaena nevadensis Zullich, 1928; Aporia hippia transiens Alpheraky, 1897 and Aporia crataegi transiens Lempke, 1953.","Clustering Coefficient":"0.5","Betweenness Centrality":"3.079836776106784","Weighted Degree":"4.0","Chapters":"12","tags":"57"},"color":"rgb(75,205,0)","size":51.07526779174805},{"label":"suprageneric","x":710.0404052734375,"y":-1914.5919189453125,"id":"1291","attributes":{"Order":"1279","Type":"Glossary","Component ID":"0","Closeness Centrality":"0.33397964129907903","Degree":"3","Article":"Of a taxon: one at a rank higher than genus","Clustering Coefficient":"0.6666666666666666","Betweenness Centrality":"2.5339404846642752","Weighted Degree":"3.0","Chapters":"other","tags":"glossary"},"color":"rgb(255,116,49)","size":50.71684646606445},{"label":"Rec.9A","x":-1312.8865966796875,"y":5303.7978515625,"id":"89","attributes":{"Order":"0089","Type":"reccomendation","Component ID":"0","Closeness Centrality":"0.36973437080762006","Degree":"11","Article":" Avoidance of new names and acts in meeting abstracts. Authors should not include new names and nomenclatural acts in abstracts of papers or posters to be presented at meetings. This avoids the appearance that they are published and prevents inadvertent publication if the abstracts are widely distributed. (For disclaimer of abstracts volumes, see Recommendation 8G.)","Clustering Coefficient":"0.34545454545454546","Betweenness Centrality":"480.55847231642366","Weighted Degree":"15.0","Chapters":"3","tags":"9"},"color":"rgb(255,126,255)","size":55.017921447753906},{"label":"10.2","x":-710.1298217773438,"y":353.1832275390625,"id":"94","attributes":{"Order":"0094","Type":"regular","Component ID":"0","Closeness Centrality":"0.41195814648729445","Degree":"31","Article":" Availability of infrasubspecific names. An infrasubspecific name is not available [Art. 45.5] from its original publication, unless it was published before 1961 for a \"variety\" or \"form\" and is deemed to be available under Art. 45.6.4.1. If an author uses a name, previously published at infrasubspecific rank, in a way which makes it available for a species or subspecies, that author thereby establishes it as a new name and it takes his or her authorship [Art. 45.5.1] (see also Articles 23.3.4 and 50.3.1).","Clustering Coefficient":"0.24367816091954023","Betweenness Centrality":"1723.6587300268836","Weighted Degree":"73.0","Chapters":"4","tags":"10"},"color":"rgb(0,213,255)","size":75.80644989013672},{"label":"32","x":3279.416748046875,"y":654.9140014648438,"id":"388","attributes":{"Order":"0388","Type":"regular","Component ID":"0","Closeness Centrality":"0.3507253754135912","Degree":"21","Article":" Original spellings.","Clustering Coefficient":"0.4473684210526316","Betweenness Centrality":"1040.635210539678","Weighted Degree":"56.0","Chapters":"7","tags":"32"},"color":"rgb(0,213,255)","size":69.71326446533203},{"label":"Important Dates","x":-2270.3486328125,"y":2481.192626953125,"id":"1483","attributes":{"Order":"1344","Type":"Important Dates","Component ID":"0","Closeness Centrality":"0.3335754054708303","Degree":"14","Clustering Coefficient":"0.08791208791208792","Betweenness Centrality":"4375.71534023186","Weighted Degree":"14.0","Chapters":"other","tags":"dates"},"color":"rgb(136,111,57)","size":54.65950012207031},{"label":"53.3","x":3193.27197265625,"y":-942.3829956054688,"id":"568","attributes":{"Order":"0568","Type":"regular","Component ID":"0","Closeness Centrality":"0.393489434608795","Degree":"18","Article":"  Homonyms in the species group. Two or more available species-group names having the same spelling are homonyms if they were originally established in combination with the same generic name (primary homonymy), or when they are subsequently published in combination with the same generic name (secondary homonymy) (for species-group names combined with homonymous generic names see Article 57.8.1).","Clustering Coefficient":"0.3014705882352941","Betweenness Centrality":"1032.6543544490546","Weighted Degree":"34.0","Chapters":"12","tags":"53"},"color":"rgb(0,213,255)","size":61.82795715332031},{"label":"72.4.6","x":-4190.38330078125,"y":-1149.431640625,"id":"779","attributes":{"Order":"0779","Type":"regular","Component ID":"0","Closeness Centrality":"0.3940520446096654","Degree":"22","Article":" If an author when establishing a nominal species-group taxon nominates either \"syntypes\" (by that term, or by use of one of the terms \"cotypes\" or \"types\" alone), or \"holotype and paratypes\" used together (or by use of the term \"type\" together with \"allotype\" or \"cotypes\"), and also lists other specimens, the separate mention of the latter expressly excludes them from the type series.","Clustering Coefficient":"0.3523809523809524","Betweenness Centrality":"2425.9709007320316","Weighted Degree":"40.0","Chapters":"16","tags":"72"},"color":"rgb(0,213,255)","size":63.978492736816406},{"label":"12.1","x":-1324.525146484375,"y":1364.5968017578125,"id":"162","attributes":{"Order":"0162","Type":"regular","Component ID":"0","Closeness Centrality":"0.39058956916099774","Degree":"13","Article":"  Requirements. To be available, every new name published before 1931 must satisfy the provisions of Article 11 and must be accompanied by a description or a definition of the taxon that it denotes, or by an indication.","Clustering Coefficient":"0.4230769230769231","Betweenness Centrality":"357.96451935837666","Weighted Degree":"23.0","Chapters":"4","tags":"12"},"color":"rgb(0,213,255)","size":57.88530349731445},{"label":"40.2","x":2148.37890625,"y":-736.5576171875,"id":"467","attributes":{"Order":"0467","Type":"regular","Component ID":"0","Closeness Centrality":"0.3281733746130031","Degree":"10","Article":"  Names replaced before 1961. If, however, a family-group name was replaced before 1961 because of the synonymy of the type genus, the substitute name is to be maintained if it is in prevailing usage. ","Clustering Coefficient":"0.2222222222222222","Betweenness Centrality":"190.32970201973615","Weighted Degree":"16.0","Chapters":"8","tags":"40"},"color":"rgb(0,213,255)","size":55.3763427734375},{"label":"auctorum","x":-2289.036865234375,"y":1908.53759765625,"id":"1034","attributes":{"Order":"1034","Type":"Glossary","Component ID":"0","Closeness Centrality":"0.3240065835880555","Degree":"2","Article":"A Latin term meaning \"of authors\", often given to indicate that a name is used in the sense of a number of subsequent authors and not in its (different) sense as established by the original author","Clustering Coefficient":"1.0","Betweenness Centrality":"0.0","Weighted Degree":"2.0","Chapters":"other","tags":"glossary"},"color":"rgb(255,116,49)","size":50.358421325683594},{"label":"invalid name1","x":444.549072265625,"y":78.12055206298828,"id":"1171","attributes":{"Order":"1162","Type":"Glossary","Component ID":"0","Closeness Centrality":"0.3781558726673985","Degree":"34","Article":"An available name which either is objectively invalid (i.e. it is a junior homonym or a junior objective synonym of a potentially valid name, or must be rejected under the provisions of the Code, or has been suppressed by the Commission)","Clustering Coefficient":"0.13725490196078433","Betweenness Centrality":"2740.05464303989","Weighted Degree":"34.0","Chapters":"other","tags":"glossary"},"color":"rgb(255,116,49)","size":61.82795715332031},{"label":"55.5","x":2109.822265625,"y":-1382.8165283203125,"id":"584","attributes":{"Order":"0584","Type":"regular","Component ID":"0","Closeness Centrality":"0.36464673193966657","Degree":"17","Article":"  Precedence of names at higher rank. Of two homonymous family-group names of identical date but established at different ranks, the one established at the higher rank is deemed to be the senior homonym [Art. 24.1].","Clustering Coefficient":"0.3142857142857143","Betweenness Centrality":"862.0996530650547","Weighted Degree":"35.0","Chapters":"12","tags":"55"},"color":"rgb(0,213,255)","size":62.186378479003906},{"label":"79.2.2","x":-4101.45556640625,"y":4347.55029296875,"id":"935","attributes":{"Order":"0939","Type":"regular","Component ID":"0","Closeness Centrality":"0.30752064271367996","Degree":"10","Article":" Upon receipt of a proposal the Commission shall","Clustering Coefficient":"0.4222222222222222","Betweenness Centrality":"40.02518763639671","Weighted Degree":"26.0","Chapters":"17","tags":"79"},"color":"rgb(0,213,255)","size":58.9605712890625},{"label":"Rec.73C.10","x":-7231.4130859375,"y":-341.563720703125,"id":"823","attributes":{"Order":"0823","Type":"reccomendation","Component ID":"0","Closeness Centrality":"0.34244532803180916","Degree":"4","Article":" in the case of a fossil taxon, the geological age and stratigraphical position of the holotype, stated, if possible, in metres above or below a well-established plane.","Clustering Coefficient":"0.5","Betweenness Centrality":"23.678424347912735","Weighted Degree":"4.0","Chapters":"16","tags":"73"},"color":"rgb(255,126,255)","size":51.07526779174805},{"label":"80.5","x":-2129.916259765625,"y":3948.124755859375,"id":"963","attributes":{"Order":"0967","Type":"regular","Component ID":"0","Closeness Centrality":"0.3045303867403315","Degree":"8","Article":"  Interpretation of Opinions. An Opinion applies only to the particular case before the Commission and is to be rigidly construed; no conclusions other than those expressly specified are to be drawn from it.","Clustering Coefficient":"0.8095238095238095","Betweenness Centrality":"4.054755114493771","Weighted Degree":"16.0","Chapters":"17","tags":"80"},"color":"rgb(0,213,255)","size":55.3763427734375},{"label":"homonymy1","x":2566.10546875,"y":-401.68719482421875,"id":"1127","attributes":{"Order":"1120","Type":"Glossary","Component ID":"0","Closeness Centrality":"0.3255374438932199","Degree":"13","Article":"The relationship between homonyms","Clustering Coefficient":"0.15384615384615385","Betweenness Centrality":"111.92829571921713","Weighted Degree":"13.0","Chapters":"other","tags":"glossary"},"color":"rgb(255,116,49)","size":54.30107498168945},{"label":"Rec. 73G","x":-3417.28173828125,"y":-973.9744262695312,"id":"1509","attributes":{"Order":"0835","Type":"reccomendation","Component ID":"0","Closeness Centrality":"0.3781558726673985","Degree":"10","Article":"Specific reasons for designation of an unpreserved specimen as the name-bearing type. An author should provide detailed reasoning why at least one preserved specimen, whether a complete individual organism or a part of such an individual, was not used as the name-bearing type for the new taxon and why the formal naming of the taxon is needed at a point in time when no preserved name-bearing type will be available","Clustering Coefficient":"0.5111111111111111","Betweenness Centrality":"372.4016174018668","Weighted Degree":"10.0","Chapters":"16","tags":"73"},"color":"rgb(255,126,255)","size":53.225807189941406},{"label":"8.1.3","x":-1892.7125244140625,"y":6414.828125,"id":"43","attributes":{"Order":"0043","Type":"regular","Component ID":"0","Closeness Centrality":"0.22731771692510722","Degree":"5","Article":" it must have been produced in an edition containing simultaneously obtainable copies by a method that assures","Clustering Coefficient":"0.4","Betweenness Centrality":"360.90989340676987","Weighted Degree":"15.0","Chapters":"3","tags":"8"},"color":"rgb(0,213,255)","size":55.017921447753906},{"label":"1986","x":-2245.298095703125,"y":5221.21337890625,"id":"1477","attributes":{"Order":"1352","Type":"Important Dates","Component ID":"0","Closeness Centrality":"0.2616290108220999","Degree":"4","Clustering Coefficient":"0.16666666666666666","Betweenness Centrality":"46.76827778247061","Weighted Degree":"4.0","Chapters":"other","tags":"dates"},"color":"rgb(136,111,57)","size":51.07526779174805},{"label":"interpolated name","x":1420.03466796875,"y":-1581.3634033203125,"id":"1168","attributes":{"Order":"1161","Type":"Glossary","Component ID":"0","Closeness Centrality":"0.35857403070517824","Degree":"18","Article":"A name placed within parentheses (1) after a generic name to denote a subgenus, (2) after a genus-group name to denote an aggregate of species, or (3) after a specific name to denote an aggregate of subspecies [Art. 6]. Names used in this way are not counted as one of the names in a binomen or trinomen","Clustering Coefficient":"0.31666666666666665","Betweenness Centrality":"287.143555811174","Weighted Degree":"18.0","Chapters":"other","tags":"glossary"},"color":"rgb(255,116,49)","size":56.09318923950195},{"label":"subgenus1","x":-381.16314697265625,"y":-3564.311767578125,"id":"1277","attributes":{"Order":"1267","Type":"Glossary","Component ID":"0","Closeness Centrality":"0.36368434943256794","Degree":"50","Article":"The genus-group rank below genus","Clustering Coefficient":"0.07020408163265306","Betweenness Centrality":"1916.0817451082019","Weighted Degree":"50.0","Chapters":"other","tags":"glossary"},"color":"rgb(255,116,49)","size":67.56272888183594},{"label":"syntype","x":-6154.80517578125,"y":-1424.206787109375,"id":"1328","attributes":{"Order":"1316","Type":"Glossary","Component ID":"0","Closeness Centrality":"0.3477163764824628","Degree":"51","Article":"Each specimen of a type series (q.v.) from which neither a holotype nor a lectotype has been designated [Arts. 72.1.2, 73.2, 74]. The syntypes collectively constitute the name-bearing type","Clustering Coefficient":"0.15306122448979592","Betweenness Centrality":"1054.1619061646927","Weighted Degree":"51.0","Chapters":"other","tags":"glossary"},"color":"rgb(255,116,49)","size":67.921142578125},{"label":"nominotypical taxon","x":-215.93031311035156,"y":-2786.740478515625,"id":"1307","attributes":{"Order":"1295","Type":"Glossary","Component ID":"0","Closeness Centrality":"0.383630289532294","Degree":"32","Article":"The nominal taxon at a subordinate rank within the family group, the genus group, or the species group that contains the name-bearing type of a divided taxonomic taxon of that group. See Articles 37, 44 and 47","Clustering Coefficient":"0.1330049261083744","Betweenness Centrality":"2512.238307115249","Weighted Degree":"32.0","Chapters":"other","tags":"glossary"},"color":"rgb(255,116,49)","size":61.11111068725586},{"label":"Rec.73C.8","x":-5082.34326171875,"y":53.17877960205078,"id":"821","attributes":{"Order":"0821","Type":"reccomendation","Component ID":"0","Closeness Centrality":"0.32091290172333486","Degree":"4","Article":" in the case of an extant terrestrial taxon, the elevation in metres above sea level at which the holotype was taken;","Clustering Coefficient":"0.3333333333333333","Betweenness Centrality":"38.69397460900949","Weighted Degree":"4.0","Chapters":"16","tags":"73"},"color":"rgb(255,126,255)","size":51.07526779174805},{"label":"sensu stricto","x":258.00164794921875,"y":-180.8138427734375,"id":"1257","attributes":{"Order":"1247","Type":"Glossary","Component ID":"0","Closeness Centrality":"0.33487241798298906","Degree":"6","Article":"A Latin term meaning \"in the strict sense\". Often used in conjunction with a name when referring to the nominal taxon in the narrow sense of its subordinate nominotypical taxon (contrast with sensu lato (s. lat.))","Clustering Coefficient":"0.26666666666666666","Betweenness Centrality":"495.4061606764224","Weighted Degree":"6.0","Chapters":"other","tags":"glossary"},"color":"rgb(255,116,49)","size":51.7921142578125},{"label":"80.4","x":-1487.474365234375,"y":3845.25,"id":"962","attributes":{"Order":"0966","Type":"regular","Component ID":"0","Closeness Centrality":"0.34501752628943416","Degree":"19","Article":"  Corrections of errors or omissions in Opinions. Official Corrections to errors and omissions (such as a bibliographic error, lapsus calami, or an omission in placing a conserved or suppressed name on an Official List or Index) may be published by the Commission without further vote unless the error or omission negates the ruling or its consequences. If the ruling is negated by the error or omission, the Commission shall reconsider the matter and publish a further Opinion.","Clustering Coefficient":"0.20588235294117646","Betweenness Centrality":"1208.6374344834146","Weighted Degree":"31.0","Chapters":"17","tags":"80"},"color":"rgb(0,213,255)","size":60.752689361572266},{"label":"80.8","x":-2715.15283203125,"y":3786.97216796875,"id":"973","attributes":{"Order":"0977","Type":"regular","Component ID":"0","Closeness Centrality":"0.32423529411764707","Degree":"10","Article":"  Contradictory status accorded by the Commission to names in the List of Available Names in Zoology and in the Official Lists. In the event of contradictory status being accorded by the Commission to a name included in the List of Available Names in Zoology, in an Official List, or in an Opinion, the status accorded in the List of Available Names in Zoology is deemed to be correct unless the Commission has ruled otherwise [Art. 79.5].","Clustering Coefficient":"0.4444444444444444","Betweenness Centrality":"153.5043851581317","Weighted Degree":"20.0","Chapters":"17","tags":"80"},"color":"rgb(0,213,255)","size":56.810035705566406},{"label":"Rec.75D","x":-3800.847412109375,"y":253.05018615722656,"id":"884","attributes":{"Order":"0888","Type":"reccomendation","Component ID":"0","Closeness Centrality":"0.39849624060150374","Degree":"11","Article":" Preference for earlier invalid \"neotypes\". If an invalid neotype designation was published before 1961, the specimen then designated should be given preference when a neotype for the same nominal species-group taxon is validly designated.","Clustering Coefficient":"0.10909090909090909","Betweenness Centrality":"528.5107637292666","Weighted Degree":"11.0","Chapters":"16","tags":"75"},"color":"rgb(255,126,255)","size":53.584228515625},{"label":"24.2.3","x":2666.9716796875,"y":1345.28662109375,"id":"310","attributes":{"Order":"0310","Type":"regular","Component ID":"0","Closeness Centrality":"0.3528809218950064","Degree":"15","Article":"  Selection of correct original spellings. If a name is spelled in more than one way in the original work, the first author to have cited them together and to have selected one spelling as correct is the First Reviser. The selected spelling (if not incorrect under Articles 32.4. or 32.5) is thereby fixed as the correct original spelling; any other spelling is incorrect (and therefore unavailable [Art. 32.4]).","Clustering Coefficient":"0.29523809523809524","Betweenness Centrality":"729.3610428116436","Weighted Degree":"41.0","Chapters":"6","tags":"24"},"color":"rgb(0,213,255)","size":64.3369140625},{"label":"Rec.25B","x":2328.98583984375,"y":3379.41552734375,"id":"318","attributes":{"Order":"0318","Type":"reccomendation","Component ID":"0","Closeness Centrality":"0.36130047194546405","Degree":"5","Article":" Derivation. In publishing a new scientific name an author should state its derivation.","Clustering Coefficient":"0.1","Betweenness Centrality":"93.271902937557","Weighted Degree":"5.0","Chapters":"7","tags":"25"},"color":"rgb(255,126,255)","size":51.433692932128906},{"label":"57.2.1","x":112.95166778564453,"y":729.0060424804688,"id":"593","attributes":{"Order":"0593","Type":"regular","Component ID":"0","Closeness Centrality":"0.325","Degree":"8","Article":" its use as a valid name (a nomen protectum) is maintained under the conditions specified in Article 23.9, or","Clustering Coefficient":"0.25","Betweenness Centrality":"131.84075383475837","Weighted Degree":"18.0","Chapters":"12","tags":"57"},"color":"rgb(0,213,255)","size":56.09318923950195},{"label":"73.1","x":-4735.8134765625,"y":-614.760986328125,"id":"805","attributes":{"Order":"0805","Type":"regular","Component ID":"0","Closeness Centrality":"0.3839509612705489","Degree":"29","Article":"  Holotypes. A holotype is the single specimen upon which a new nominal species-group taxon is based in the original publication (for specimens eligible to be holotypes in colonial animals and protistans, see Articles 72.5.2, 72.5.4 and 73.3).","Clustering Coefficient":"0.20899470899470898","Betweenness Centrality":"2713.33888329111","Weighted Degree":"69.0","Chapters":"16","tags":"73"},"color":"rgb(0,213,255)","size":74.37275695800781},{"label":"32.5.2.3","x":4207.126953125,"y":1052.2440185546875,"id":"404","attributes":{"Order":"0404","Type":"regular","Component ID":"0","Closeness Centrality":"0.35941575378195095","Degree":"10","Article":" In a compound species-group name published as words united by an apostrophe or a hyphen, the words are to be united by removing the mark concerned (but see Article 32.5.2.4.3).","Clustering Coefficient":"0.24444444444444444","Betweenness Centrality":"2170.5320825670196","Weighted Degree":"16.0","Chapters":"7","tags":"32"},"color":"rgb(0,213,255)","size":55.3763427734375},{"label":"78.4.2","x":-2418.113037109375,"y":4338.63134765625,"id":"922","attributes":{"Order":"0926","Type":"regular","Component ID":"0","Closeness Centrality":"0.2951381452131077","Degree":"6","Article":" enter in the relevant Official Lists and Indexes the names and works that have been the subject of rulings by the Commission in its Opinions (including Official Corrections);","Clustering Coefficient":"0.3333333333333333","Betweenness Centrality":"24.396265432420783","Weighted Degree":"8.0","Chapters":"17","tags":"78"},"color":"rgb(0,213,255)","size":52.50896072387695},{"label":"23.12.1","x":191.48818969726562,"y":-0.18774418532848358,"id":"301","attributes":{"Order":"0301","Type":"regular","Component ID":"0","Closeness Centrality":"0.31612755219086947","Degree":"8","Article":" The term \"rejected\" in this Article must be construed rigidly; mere disregarding of a name is not to be construed as rejection (even if the Article 23b, then in force, was mentioned). The rejected name must have been cited and a junior synonym used instead of it as the valid name.","Clustering Coefficient":"0.4642857142857143","Betweenness Centrality":"22.846262937933265","Weighted Degree":"12.0","Chapters":"6","tags":"23"},"color":"rgb(0,213,255)","size":53.94265365600586},{"label":"register","x":-1096.4737548828125,"y":5608.08056640625,"id":"1245","attributes":{"Order":"1235","Type":"Glossary","Component ID":"0","Closeness Centrality":"0.36658685820696996","Degree":"16","Article":"To enter into the Official Register information about a work, name, author, nomenclatural act, or other item tracked for purposes of zoological nomenclature","Clustering Coefficient":"0.4","Betweenness Centrality":"1472.7250530403305","Weighted Degree":"16.0","Chapters":"other","tags":"glossary"},"color":"rgb(255,116,49)","size":55.3763427734375},{"label":"75.4","x":-3495.0693359375,"y":681.51708984375,"id":"874","attributes":{"Order":"0878","Type":"regular","Component ID":"0","Closeness Centrality":"0.4184634072274522","Degree":"20","Article":"  Priority. The first neotype designation published for a nominal species-group taxon in accordance with the provisions of this Article is valid and no subsequent designation, except one made by the Commission under the plenary power [Art. 78.1], has any validity (also see Article 75.8 for the status of a neotype if a former name-bearing type is rediscovered).","Clustering Coefficient":"0.21052631578947367","Betweenness Centrality":"1884.315141003915","Weighted Degree":"38.0","Chapters":"16","tags":"75"},"color":"rgb(0,213,255)","size":63.26165008544922},{"label":"32.5.2.3.Ex","x":4785.45751953125,"y":1311.5528564453125,"id":"405","attributes":{"Order":"0405","Type":"example","Component ID":"0","Closeness Centrality":"0.26444060640951833","Degree":"1","Article":"  d\u0027urvillei becomes durvillei, striato-radiatus becomes striatoradiatus.","Clustering Coefficient":"0.0","Betweenness Centrality":"0.0","Weighted Degree":"1.0","Chapters":"7","tags":"32"},"color":"rgb(75,205,0)","size":50.0},{"label":"genus1","x":665.6268310546875,"y":-3014.281494140625,"id":"1111","attributes":{"Order":"1104","Type":"Glossary","Component ID":"0","Closeness Centrality":"0.3512617894468519","Degree":"18","Article":"The rank within the genus group next below the family group and above subgenus","Clustering Coefficient":"0.23529411764705882","Betweenness Centrality":"553.8433654122904","Weighted Degree":"18.0","Chapters":"other","tags":"glossary"},"color":"rgb(255,116,49)","size":56.09318923950195},{"label":"74.3","x":-6069.43359375,"y":-830.5391845703125,"id":"841","attributes":{"Order":"0845","Type":"regular","Component ID":"0","Closeness Centrality":"0.3519795657726692","Degree":"14","Article":"  Designation to be individual. Lectotypes must not be designated collectively by a general statement; each designation must be made specifically for one nominal taxon and must have as its object the definition of that taxon.","Clustering Coefficient":"0.4358974358974359","Betweenness Centrality":"545.3797966380615","Weighted Degree":"34.0","Chapters":"16","tags":"74"},"color":"rgb(0,213,255)","size":61.82795715332031},{"label":"synonymy2","x":-1044.037109375,"y":-1081.2257080078125,"id":"1298","attributes":{"Order":"1286","Type":"Glossary","Component ID":"0","Closeness Centrality":"0.25742574257425743","Degree":"1","Article":"A list of synonyms","Clustering Coefficient":"1.0","Betweenness Centrality":"0.0","Weighted Degree":"1.0","Chapters":"other","tags":"glossary"},"color":"rgb(255,116,49)","size":50.0},{"label":"80.9","x":-2356.976318359375,"y":4616.462890625,"id":"974","attributes":{"Order":"0978","Type":"regular","Component ID":"0","Closeness Centrality":"0.3203906068356196","Degree":"4","Article":"  Previous decisions of the Commission. No ruling given by the Commission in relation to a particular work, name, or nomenclatural act is to be set aside without the consent of the Commission.","Clustering Coefficient":"0.3333333333333333","Betweenness Centrality":"13.196859642079836","Weighted Degree":"6.0","Chapters":"17","tags":"80"},"color":"rgb(0,213,255)","size":51.7921142578125},{"label":"9.10","x":-2363.716796875,"y":6676.5029296875,"id":"85","attributes":{"Order":"0085","Type":"regular","Component ID":"0","Closeness Centrality":"0.28336417849064366","Degree":"13","Article":" materials issued primarily to participants at meetings (e.g. symposia, colloquia, congresses, or workshops), including abstracts and texts of presentations or posters;","Clustering Coefficient":"1.0","Betweenness Centrality":"0.0","Weighted Degree":"37.0","Chapters":"3","tags":"9"},"color":"rgb(0,213,255)","size":62.90322494506836},{"label":"50.1.1","x":-1558.1773681640625,"y":-647.1348876953125,"id":"517","attributes":{"Order":"0517","Type":"regular","Component ID":"0","Closeness Centrality":"0.36044990844886216","Degree":"6","Article":" However, if it is clear from the contents that some person other than an author of the work is alone responsible both for the name or act and for satisfying the criteria of availability other than actual publication, then that other person is the author of the name or act. If the identity of that other person is not explicit in the work itself, then the author is deemed to be the person who publishes the work.","Clustering Coefficient":"0.6","Betweenness Centrality":"75.98350540412468","Weighted Degree":"12.0","Chapters":"11","tags":"50"},"color":"rgb(0,213,255)","size":53.94265365600586},{"label":"General Recommendation 12","x":2110.400146484375,"y":3989.10009765625,"id":"1508","attributes":{"Order":"1377","Type":"Appendix B","Component ID":"0","Closeness Centrality":"0.3524296675191816","Degree":"5","Clustering Coefficient":"0.3","Betweenness Centrality":"89.04143935158326","Weighted Degree":"7.0","Chapters":"other","tags":"General Recs"},"color":"rgb(0,190,137)","size":52.15053939819336},{"label":"33.1","x":3674.709228515625,"y":825.2534790039062,"id":"426","attributes":{"Order":"0426","Type":"regular","Component ID":"0","Closeness Centrality":"0.2971108236308754","Degree":"11","Article":"  Kinds of subsequent spellings. A subsequent spelling of a name, if different from the original spelling [Art. 32.1], is either an emendation [Art. 33.2], or an incorrect subsequent spelling [Art. 33.3], or a mandatory change [Art. 34].","Clustering Coefficient":"0.509090909090909","Betweenness Centrality":"32.4750368828453","Weighted Degree":"25.0","Chapters":"7","tags":"33"},"color":"rgb(0,213,255)","size":58.602149963378906},{"label":"57.2","x":2289.15185546875,"y":-495.8390808105469,"id":"592","attributes":{"Order":"0592","Type":"regular","Component ID":"0","Closeness Centrality":"0.3832035595105673","Degree":"25","Article":"  Primary homonyms. Identical species-group names established for different nominal taxa when originally combined with the same generic name (see also Articles 11.9.3.2 and 57.8.1) are primary homonyms [Art. 53.3] and the junior name is permanently invalid (but see Article 23.9.5) except when:","Clustering Coefficient":"0.33695652173913043","Betweenness Centrality":"1593.267079359601","Weighted Degree":"63.0","Chapters":"12","tags":"57"},"color":"rgb(0,213,255)","size":72.22222137451172},{"label":"9.9","x":-2091.431884765625,"y":6698.24755859375,"id":"84","attributes":{"Order":"0084","Type":"regular","Component ID":"0","Closeness Centrality":"0.29438154240546893","Degree":"16","Article":" preliminary versions of works accessible electronically in advance of publication (see Article 21.8.3);","Clustering Coefficient":"0.675","Betweenness Centrality":"334.2240342295516","Weighted Degree":"44.0","Chapters":"3","tags":"9"},"color":"rgb(0,213,255)","size":65.41218566894531},{"label":"Code1","x":-1985.6104736328125,"y":3206.99267578125,"id":"1050","attributes":{"Order":"1044","Type":"Glossary","Component ID":"0","Closeness Centrality":"0.4540362438220758","Degree":"110","Article":"An abbreviation of the title International Code of Zoological Nomenclature","Clustering Coefficient":"0.0463828314295604","Betweenness Centrality":"48582.68278276097","Weighted Degree":"110.0","Chapters":"other","tags":"glossary"},"color":"rgb(255,116,49)","size":89.06809997558594},{"label":"11.9.1.3","x":4485.7666015625,"y":1001.029052734375,"id":"141","attributes":{"Order":"0141","Type":"regular","Component ID":"0","Closeness Centrality":"0.3235501291382954","Degree":"4","Article":" a noun in the genitive case (e.g. rosae, sturionis, thermopylarum, galliae, sanctipauli, sanctaehelenae, cuvieri,merianae, smithorum), or","Clustering Coefficient":"0.3333333333333333","Betweenness Centrality":"54.29189206129878","Weighted Degree":"10.0","Chapters":"4","tags":"11"},"color":"rgb(0,213,255)","size":53.225807189941406},{"label":"1757","x":-1355.671875,"y":1933.0120849609375,"id":"1471","attributes":{"Order":"1345","Type":"Important Dates","Component ID":"0","Closeness Centrality":"0.31211778029445075","Degree":"7","Article":"","Clustering Coefficient":"0.2857142857142857","Betweenness Centrality":"44.73418449086753","Weighted Degree":"7.0","Chapters":"other","tags":"dates"},"color":"rgb(136,111,57)","size":52.15053939819336},{"label":"1.3.5","x":-1310.0518798828125,"y":2717.302001953125,"id":"11","attributes":{"Order":"0011","Type":"regular","Component ID":"0","Closeness Centrality":"0.34501752628943416","Degree":"9","Article":" proposed as means of temporary reference and not for formal taxonomic use as scientific names in zoological nomenclature;","Clustering Coefficient":"0.1388888888888889","Betweenness Centrality":"147.1407637356874","Weighted Degree":"11.0","Chapters":"1","tags":"1"},"color":"rgb(0,213,255)","size":53.584228515625},{"label":"8.1.1","x":-1839.2271728515625,"y":6289.7998046875,"id":"41","attributes":{"Order":"0041","Type":"regular","Component ID":"0","Closeness Centrality":"0.225531914893617","Degree":"3","Article":" it must be issued for the purpose of providing a public and permanent scientific record,","Clustering Coefficient":"1.0","Betweenness Centrality":"0.0","Weighted Degree":"9.0","Chapters":"3","tags":"8"},"color":"rgb(0,213,255)","size":52.86738204956055},{"label":"neotype","x":-5092.79638671875,"y":344.25799560546875,"id":"1325","attributes":{"Order":"1313","Type":"Glossary","Component ID":"0","Closeness Centrality":"0.3839509612705489","Degree":"46","Article":"The single specimen designated as the name-bearing type of a nominal species or subspecies when there is a need to define the nominal taxon objectively and no name-bearing type is believed to be extant. If stability and universality are threatened, because an existing name-bearing type is either taxonomically inadequate or not in accord with the prevailing usage of a name, the Commission may use its plenary power to set aside that type and designate a neotype","Clustering Coefficient":"0.11400966183574879","Betweenness Centrality":"4637.462296777925","Weighted Degree":"46.0","Chapters":"other","tags":"glossary"},"color":"rgb(255,116,49)","size":66.1290283203125},{"label":"23.1.1","x":2114.88037109375,"y":-2429.658203125,"id":"259","attributes":{"Order":"0259","Type":"regular","Component ID":"0","Closeness Centrality":"0.324693685202639","Degree":"5","Article":" For exceptions for certain family-group names see Articles 35.5 and 40.","Clustering Coefficient":"0.3","Betweenness Centrality":"16.565628930326753","Weighted Degree":"15.0","Chapters":"6","tags":"23"},"color":"rgb(0,213,255)","size":55.017921447753906},{"label":"59.4","x":2225.725341796875,"y":-883.5203857421875,"id":"636","attributes":{"Order":"0636","Type":"regular","Component ID":"0","Closeness Centrality":"0.39666090961427747","Degree":"25","Article":"  Reinstatement of junior secondary homonyms rejected after 1960. A species-group name rejected after 1960 on grounds of secondary homonymy is to be reinstated as valid by an author who considers that the two species-group taxa in question are not congeneric, unless it is invalid for some other reason.","Clustering Coefficient":"0.2898550724637681","Betweenness Centrality":"1821.821476421041","Weighted Degree":"41.0","Chapters":"12","tags":"59"},"color":"rgb(0,213,255)","size":64.3369140625},{"label":"61.3.1","x":-358.4755859375,"y":-3185.70166015625,"id":"653","attributes":{"Order":"0653","Type":"regular","Component ID":"0","Closeness Centrality":"0.35188968335035753","Degree":"15","Article":" If nominal taxa with different name-bearing types are referred to a single taxonomic taxon, their names are subjective synonyms at the rank of that taxon (but need not be synonyms at a subordinate rank).","Clustering Coefficient":"0.31868131868131866","Betweenness Centrality":"790.6127550761714","Weighted Degree":"23.0","Chapters":"13","tags":"61"},"color":"rgb(0,213,255)","size":57.88530349731445},{"label":"47.2.Ex","x":-171.3309326171875,"y":-3268.02294921875,"id":"511","attributes":{"Order":"0511","Type":"example","Component ID":"0","Closeness Centrality":"0.3652266101245693","Degree":"10","Article":"  Hemming (1964) noted that the butterfly name Papilio coenobita Fabricius, 1793 is a junior primary homonym of Papilio coenobita Cramer, 1780, and established Pseudoneptis ianthe Hemming, 1964 as a new replacement name (nom. nov.) for Pseudoneptis coenobita (Fabricius). However, Stoneham (1938) had established a subspecies Pseudoneptis coenobita bugandensis, so that the valid name of the species is Pseudoneptis bugandensis Stoneham, 1938. The nominotypical subspecies is Ps. bugandensis bugandensis. The name ianthe denotes a different subspecies, Ps. bugandensis ianthe Hemming, 1964.","Clustering Coefficient":"0.17777777777777778","Betweenness Centrality":"106.31185320644575","Weighted Degree":"10.0","Chapters":"10","tags":"47"},"color":"rgb(75,205,0)","size":53.225807189941406},{"label":"11.7.1.1.Ex1","x":3497.244873046875,"y":-2960.132080078125,"id":"124","attributes":{"Order":"0124","Type":"example","Component ID":"0","Closeness Centrality":"0.394277539341917","Degree":"10","Article":" The name ERYCIINAE Robineau-Desvoidy, 1830 (originally spelled ERYCINAE) is available because it was published for a family-group taxon that included the genus Erycia Robineau-Desvoidy, 1830. The name TRICHOCERIDAE Rondani, 1841 is available, although proposed without explicit mention ofTrichocera Meigen, 1803, because it was published in a classification of the families of the Diptera of Europe with reference to Meigen and with a clear statement of Rondani\u0027s basic principle of forming all family names on the name of an included genus. PINNIDAE Leach, 1819 included not only Modiola Lamarck, 1801 andMytilus Linnaeus, 1758, but also, by inference from the stem, Pinna Linnaeus, 1758, for which it was obviously founded; it is available.","Clustering Coefficient":"0.26666666666666666","Betweenness Centrality":"347.88268764600724","Weighted Degree":"10.0","Chapters":"4","tags":"11"},"color":"rgb(75,205,0)","size":53.225807189941406},{"label":"13.2","x":-689.4342041015625,"y":63.22285842895508,"id":"181","attributes":{"Order":"0181","Type":"regular","Component ID":"0","Closeness Centrality":"0.41922725889869183","Degree":"21","Article":"  Family-group names. To be available, every new family-group name published after 1930 must satisfy the provisions of Article 13.1and must be formed from an available genus-group name then used as valid by the author in the family-group taxon [Arts. 11.7.1.1,29].","Clustering Coefficient":"0.32857142857142857","Betweenness Centrality":"1095.4452200190683","Weighted Degree":"43.0","Chapters":"4","tags":"13"},"color":"rgb(0,213,255)","size":65.05376434326172},{"label":"Rec.76A.1.4","x":-7368.9462890625,"y":-1536.4454345703125,"id":"894","attributes":{"Order":"0898","Type":"reccomendation","Component ID":"0","Closeness Centrality":"0.3550631280597784","Degree":"7","Article":" as a last resort, and without prejudice to other clarification, localities within the known range of the taxon or from which specimens referred to the taxon had been taken.","Clustering Coefficient":"0.47619047619047616","Betweenness Centrality":"746.6581814605055","Weighted Degree":"13.0","Chapters":"16","tags":"76"},"color":"rgb(255,126,255)","size":54.30107498168945},{"label":"Rec.21A","x":-1104.303955078125,"y":6717.10546875,"id":"241","attributes":{"Order":"0241","Type":"reccomendation","Component ID":"0","Closeness Centrality":"0.3598850874902063","Degree":"7","Article":" Publication on other than specified date. An author, editor or publisher should not publish, permit to be published, or distribute a work, in whole or in part, for the first time other than on the specified date of publication. An author who receives separates in advance of the specified date of publication should not distribute them until he or she is certain that the work has been published.","Clustering Coefficient":"0.14285714285714285","Betweenness Centrality":"346.7615926249582","Weighted Degree":"7.0","Chapters":"5","tags":"21"},"color":"rgb(255,126,255)","size":52.15053939819336},{"label":"Rec.28A","x":4806.853515625,"y":1104.8250732421875,"id":"323","attributes":{"Order":"0323","Type":"reccomendation","Component ID":"0","Closeness Centrality":"0.35019059720457435","Degree":"5","Article":"Initial words. A species-group name should not be put as the first word in a sentence, to avoid its beginning with an upper-case initial letter.","Clustering Coefficient":"0.6","Betweenness Centrality":"63.95967824587473","Weighted Degree":"5.0","Chapters":"7","tags":"28"},"color":"rgb(255,126,255)","size":51.433692932128906},{"label":"unpublished work","x":-2493.642822265625,"y":6058.8232421875,"id":"1356","attributes":{"Order":"1340","Type":"Glossary","Component ID":"0","Closeness Centrality":"0.3356881851400731","Degree":"24","Article":"A work that is not published within the meanings of Articles 8 and 9, or which the Commission has ruled to be treated as unpublished","Clustering Coefficient":"0.4142857142857143","Betweenness Centrality":"3044.704071445739","Weighted Degree":"24.0","Chapters":"other","tags":"glossary"},"color":"rgb(255,116,49)","size":58.24372863769531},{"label":"1.1.1","x":-1453.3087158203125,"y":1239.257080078125,"id":"2","attributes":{"Order":"0002","Type":"regular","Component ID":"0","Closeness Centrality":"0.36648936170212765","Degree":"11","Article":" For the purposes of this Code the term \"animals\" refers to the Metazoa and also to protistan taxa when workers treat them as animals for the purposes of nomenclature (see also Article 2)","Clustering Coefficient":"0.26666666666666666","Betweenness Centrality":"889.4915134356518","Weighted Degree":"27.0","Chapters":"1","tags":"1"},"color":"rgb(0,213,255)","size":59.31899642944336},{"label":"75.3.1","x":-6589.6357421875,"y":-505.5107116699219,"id":"867","attributes":{"Order":"0871","Type":"regular","Component ID":"0","Closeness Centrality":"0.3226410676656521","Degree":"10","Article":" a statement that it is designated with the express purpose of clarifying the taxonomic status or the type locality of a nominal taxon;","Clustering Coefficient":"0.4888888888888889","Betweenness Centrality":"105.74064214890916","Weighted Degree":"24.0","Chapters":"16","tags":"75"},"color":"rgb(0,213,255)","size":58.24372863769531},{"label":"monotypy2","x":-3197.706298828125,"y":-1437.4908447265625,"id":"1151","attributes":{"Order":"1144","Type":"Glossary","Component ID":"0","Closeness Centrality":"0.36983360171765967","Degree":"10","Article":"when an author bases a nominal species-group taxon on a single specimen but does not explicitly designate it as holotype (holotype by monotypy; see Article 73.1.2)","Clustering Coefficient":"0.2777777777777778","Betweenness Centrality":"186.1573372658905","Weighted Degree":"10.0","Chapters":"other","tags":"glossary"},"color":"rgb(255,116,49)","size":53.225807189941406},{"label":"78.3","x":-2897.34814453125,"y":4244.49609375,"id":"916","attributes":{"Order":"0920","Type":"regular","Component ID":"0","Closeness Centrality":"0.31890766026382783","Degree":"9","Article":"  Amendments to the Code.","Clustering Coefficient":"0.3888888888888889","Betweenness Centrality":"66.2354720052308","Weighted Degree":"27.0","Chapters":"17","tags":"78"},"color":"rgb(0,213,255)","size":59.31899642944336},{"label":"collection","x":-6811.369140625,"y":-601.9747924804688,"id":"1052","attributes":{"Order":"1046","Type":"Glossary","Component ID":"0","Closeness Centrality":"0.31197645460719947","Degree":"10","Article":"An assemblage of specimens compiled and maintained for purposes of study and/or display","Clustering Coefficient":"0.13333333333333333","Betweenness Centrality":"150.72822662678433","Weighted Degree":"10.0","Chapters":"other","tags":"glossary"},"color":"rgb(255,116,49)","size":53.225807189941406},{"label":"species homonym","x":3483.523681640625,"y":-2127.746337890625,"id":"1122","attributes":{"Order":"1115","Type":"Glossary","Component ID":"0","Closeness Centrality":"0.408175355450237","Degree":"85","Article":"In the species group: each of two or more available specific or subspecific names having the same spelling, or spellings deemed under Article 58 to be the same, and established for different nominal taxa, and either originally (primary homonymy) or subsequently (secondary homonymy) combined with the same generic name [Art. 53.3]. For examples, see Article 53.1 for family-group names, Article 53.2 for genus-group names, and Article 53.3 for species-group names","Clustering Coefficient":"0.0922715251248898","Betweenness Centrality":"11677.821347434276","Weighted Degree":"85.0","Chapters":"other","tags":"glossary"},"color":"rgb(255,116,49)","size":80.10752868652344},{"label":"11.9.3.1","x":2402.468017578125,"y":741.72802734375,"id":"147","attributes":{"Order":"0147","Type":"regular","Component ID":"0","Closeness Centrality":"0.3407517309594461","Degree":"9","Article":" the generic name need not be valid or even available;","Clustering Coefficient":"0.5833333333333334","Betweenness Centrality":"105.34334009034102","Weighted Degree":"21.0","Chapters":"4","tags":"11"},"color":"rgb(0,213,255)","size":57.16845703125},{"label":"30.2.1","x":4417.7431640625,"y":-1051.670654296875,"id":"363","attributes":{"Order":"0363","Type":"regular","Component ID":"0","Closeness Centrality":"0.2959621993127148","Degree":"9","Article":" If a name reproduces exactly a noun having a gender in a modern European language (without having to be transliterated from a non-Latin alphabet into the Latin alphabet) it takes the gender of that noun.","Clustering Coefficient":"0.5555555555555556","Betweenness Centrality":"105.38916390519358","Weighted Degree":"17.0","Chapters":"7","tags":"30"},"color":"rgb(0,213,255)","size":55.73476791381836},{"label":"36.1","x":2457.022705078125,"y":-2500.258544921875,"id":"454","attributes":{"Order":"0454","Type":"regular","Component ID":"0","Closeness Centrality":"0.3927044742091764","Degree":"20","Article":"  Statement of the Principle of Coordination applied to family-group names. A name established for a taxon at any rank in the family group is deemed to have been simultaneously established for nominal taxa at all other ranks in the family group; all these taxa have the same type genus, and their names are formed from the stem of the name of the type genus [Art. 29.3] with appropriate change of suffix [Art. 34.1]. The name has the same authorship and date at every rank.","Clustering Coefficient":"0.26900584795321636","Betweenness Centrality":"1144.9068188069905","Weighted Degree":"36.0","Chapters":"8","tags":"36"},"color":"rgb(0,213,255)","size":62.544803619384766},{"label":"arbitrary combination of letters","x":3868.760009765625,"y":-610.7101440429688,"id":"1055","attributes":{"Order":"1049","Type":"Glossary","Component ID":"0","Closeness Centrality":"0.29577162481219144","Degree":"6","Article":"A scientific name that was not based by its author on an existing word of a language","Clustering Coefficient":"0.13333333333333333","Betweenness Centrality":"34.17226987335514","Weighted Degree":"6.0","Chapters":"other","tags":"glossary"},"color":"rgb(255,116,49)","size":51.7921142578125},{"label":"originally included nominal species","x":-1864.564453125,"y":-3603.391357421875,"id":"1214","attributes":{"Order":"1206","Type":"Glossary","Component ID":"0","Closeness Centrality":"0.344672336168084","Degree":"30","Article":"Of a nominal genus-group taxon: the nominal species deemed to be originally included under Article 67.2","Clustering Coefficient":"0.08866995073891626","Betweenness Centrality":"661.4539753092804","Weighted Degree":"30.0","Chapters":"other","tags":"glossary"},"color":"rgb(255,116,49)","size":60.394264221191406},{"label":"Rec.21E","x":-957.917724609375,"y":5430.71923828125,"id":"245","attributes":{"Order":"0245","Type":"reccomendation","Component ID":"0","Closeness Centrality":"0.36186974789915966","Degree":"9","Article":" Bibliographic information on separates and preprints. An author, editor or publisher should ensure that a separate contains a complete bibliographic citation of the original work (including its date of publication) and has the same pagination as that work. Preprints, incorporating their own date of publication, should be identified clearly as such.","Clustering Coefficient":"0.16666666666666666","Betweenness Centrality":"624.9871015172555","Weighted Degree":"9.0","Chapters":"5","tags":"21"},"color":"rgb(255,126,255)","size":52.86738204956055},{"label":"infraspecific name","x":-463.94329833984375,"y":-990.5313720703125,"id":"1166","attributes":{"Order":"1159","Type":"Glossary","Component ID":"0","Closeness Centrality":"0.37364425162689807","Degree":"47","Article":"A general term for any name below the rank of species. The term includes subspecific and infrasubspecific names","Clustering Coefficient":"0.10823311748381129","Betweenness Centrality":"1575.0986673368348","Weighted Degree":"47.0","Chapters":"other","tags":"glossary"},"color":"rgb(255,116,49)","size":66.48745727539062},{"label":"67.3.1","x":-1456.6865234375,"y":-2398.404052734375,"id":"687","attributes":{"Order":"0687","Type":"regular","Component ID":"0","Closeness Centrality":"0.3327698623520889","Degree":"6","Article":" whether the type species has been fixed in conformity with the provisions of Articles 67.8 and 68, and","Clustering Coefficient":"0.26666666666666666","Betweenness Centrality":"43.957986498481766","Weighted Degree":"18.0","Chapters":"15","tags":"67"},"color":"rgb(0,213,255)","size":56.09318923950195},{"label":"75","x":-3845.272705078125,"y":-396.1956787109375,"id":"862","attributes":{"Order":"0866","Type":"regular","Component ID":"0","Closeness Centrality":"0.3477163764824628","Degree":"23","Article":" Neotypes.","Clustering Coefficient":"0.23715415019762845","Betweenness Centrality":"430.3043143461979","Weighted Degree":"64.0","Chapters":"16","tags":"75"},"color":"rgb(0,213,255)","size":72.58064270019531},{"label":"8.3","x":-1043.203857421875,"y":3910.38134765625,"id":"48","attributes":{"Order":"0048","Type":"regular","Component ID":"0","Closeness Centrality":"0.36687965921192756","Degree":"22","Article":" Names and acts may be disclaimed. If a work contains a statement to the effect that all or any of the names or nomenclatural acts in it are disclaimed for nomenclatural purposes, the disclaimed names or acts are not available. Such a work may be a published work (i.e. taxonomic information in it may have the same nomenclatural status as the taxonomic information in a published but suppressed work: see Article 8.7.1).","Clustering Coefficient":"0.2619047619047619","Betweenness Centrality":"2269.5634967239093","Weighted Degree":"44.0","Chapters":"3","tags":"8"},"color":"rgb(0,213,255)","size":65.41218566894531},{"label":"23.9.2","x":846.105224609375,"y":477.1319274902344,"id":"291","attributes":{"Order":"0291","Type":"regular","Component ID":"0","Closeness Centrality":"0.3746601413811854","Degree":"26","Article":" An author who discovers that both the conditions of 23.9.1 are met should cite the two names together and state explicitly that the younger name is valid, and that the action is taken in accordance with this Article; at the same time the author must give evidence that the conditions of Article 23.9.1.2 are met, and also state that, to his or her knowledge, the condition in Article 23.9.1.1 applies. From the date of publication of that act the younger name has precedence over the older name. When cited, the younger but valid name may be qualified by the term nomen protectum and the invalid, but older, name by the term nomen oblitum (see Glossary). In the case of subjective synonymy, whenever the names are not regarded as synonyms the older name may be used as valid.","Clustering Coefficient":"0.17316017316017315","Betweenness Centrality":"2248.191880147498","Weighted Degree":"54.0","Chapters":"6","tags":"23"},"color":"rgb(0,213,255)","size":68.99641418457031},{"label":"genus-group name","x":1607.1619873046875,"y":-3180.916259765625,"id":"1164","attributes":{"Order":"1157","Type":"Glossary","Component ID":"0","Closeness Centrality":"0.40186643336249633","Degree":"116","Article":"A scientific name of any genus or subgenus, including names for collective groups and for ichnotaxa at the genus-group level","Clustering Coefficient":"0.04287856071964018","Betweenness Centrality":"15194.041908082698","Weighted Degree":"116.0","Chapters":"other","tags":"glossary"},"color":"rgb(255,116,49)","size":91.21864318847656},{"label":"32.5.3.4","x":3322.500244140625,"y":204.83277893066406,"id":"424","attributes":{"Order":"0424","Type":"regular","Component ID":"0","Closeness Centrality":"0.32128701328981113","Degree":"10","Article":" is formed from one of two or more original spellings of a genus-group name which was not that selected by the First Reviser [Art. 24.2.3].","Clustering Coefficient":"0.17777777777777778","Betweenness Centrality":"963.0466066573958","Weighted Degree":"22.0","Chapters":"7","tags":"32"},"color":"rgb(0,213,255)","size":57.52688217163086},{"label":"specific name","x":3033.517333984375,"y":-395.65875244140625,"id":"1181","attributes":{"Order":"1172","Type":"Glossary","Component ID":"0","Closeness Centrality":"0.3740499457111835","Degree":"48","Article":"The second name in a binomen and in a trinomen [Art. 5]","Clustering Coefficient":"0.06845513413506013","Betweenness Centrality":"6541.000289358749","Weighted Degree":"48.0","Chapters":"other","tags":"glossary"},"color":"rgb(255,116,49)","size":66.84587860107422},{"label":"13.1.2","x":-2287.132080078125,"y":1757.4334716796875,"id":"177","attributes":{"Order":"0177","Type":"regular","Component ID":"0","Closeness Centrality":"0.37072908259348936","Degree":"16","Article":" be accompanied by a bibliographic reference to such a published statement, even if the statement is contained in a work published before 1758, or in one that is not consistently binominal, or in one that has been suppressed by the Commission (unless the Commission has ruled that the work is to be treated as not having been published [Art. 8.7]), or","Clustering Coefficient":"0.225","Betweenness Centrality":"814.3867407466265","Weighted Degree":"30.0","Chapters":"4","tags":"13"},"color":"rgb(0,213,255)","size":60.394264221191406},{"label":"publication1","x":-1881.9605712890625,"y":4370.43505859375,"id":"1234","attributes":{"Order":"1226","Type":"Glossary","Component ID":"0","Closeness Centrality":"0.3936018280491288","Degree":"86","Article":"Any published work","Clustering Coefficient":"0.047619047619047616","Betweenness Centrality":"14593.21156392965","Weighted Degree":"86.0","Chapters":"other","tags":"glossary"},"color":"rgb(255,116,49)","size":80.46595001220703},{"label":"Code of Ethics 1","x":1461.021728515625,"y":4919.5810546875,"id":"1490","attributes":{"Order":"1359","Type":"Appendix A","Component ID":"0","Closeness Centrality":"0.3544238683127572","Degree":"8","Article":"Authors proposing new names should observe the following principles, which together constitute a \"Code of Ethics\".","Clustering Coefficient":"0.6785714285714286","Betweenness Centrality":"261.65506066300367","Weighted Degree":"14.0","Chapters":"other","tags":"Ethics"},"color":"rgb(100,176,255)","size":54.65950012207031},{"label":"30.1.4.5.Ex","x":6587.87158203125,"y":-1185.7679443359375,"id":"361","attributes":{"Order":"0361","Type":"example","Component ID":"0","Closeness Centrality":"0.26950909446508897","Degree":"3","Article":"  Dendrocygna is feminine, although the second word in the combination is formed from cygnus (a swan), masculine.","Clustering Coefficient":"1.0","Betweenness Centrality":"0.0","Weighted Degree":"3.0","Chapters":"7","tags":"30"},"color":"rgb(75,205,0)","size":50.71684646606445},{"label":"Code of Ethics 7","x":1278.8861083984375,"y":5026.107421875,"id":"1496","attributes":{"Order":"1365","Type":"Appendix A","Component ID":"0","Closeness Centrality":"0.3219626168224299","Degree":"9","Article":"The observation of these principles is a matter for the proper feelings and conscience of individual zoologists, and the Commission is not empowered to investigate or rule upon alleged breaches of them.","Clustering Coefficient":"0.5","Betweenness Centrality":"283.9739309142794","Weighted Degree":"15.0","Chapters":"other","tags":"Ethics"},"color":"rgb(100,176,255)","size":55.017921447753906},{"label":"animal","x":-2307.7421875,"y":1173.960205078125,"id":"1024","attributes":{"Order":"1025","Type":"Glossary","Component ID":"0","Closeness Centrality":"0.3804527885146328","Degree":"42","Article":"For the purposes of the Code the term \"animal\" includes the Metazoa and protistan taxa whenever they are or have been treated as animals for nomenclatural purposes","Clustering Coefficient":"0.06463414634146342","Betweenness Centrality":"8123.583200706003","Weighted Degree":"42.0","Chapters":"other","tags":"glossary"},"color":"rgb(255,116,49)","size":64.69534301757812},{"label":"21","x":-474.4016418457031,"y":6612.82568359375,"id":"224","attributes":{"Order":"0224","Type":"regular","Component ID":"0","Closeness Centrality":"0.34527687296416937","Degree":"22","Article":" Determination of date.","Clustering Coefficient":"0.2761904761904762","Betweenness Centrality":"1045.2749951763558","Weighted Degree":"41.0","Chapters":"5","tags":"21"},"color":"rgb(0,213,255)","size":64.3369140625},{"label":"68","x":-1529.287109375,"y":-2245.4921875,"id":"713","attributes":{"Order":"0713","Type":"regular","Component ID":"0","Closeness Centrality":"0.3650331125827815","Degree":"25","Article":" Type species fixed in the original publication.","Clustering Coefficient":"0.21739130434782608","Betweenness Centrality":"878.1253578003427","Weighted Degree":"81.0","Chapters":"15","tags":"68"},"color":"rgb(0,213,255)","size":78.67383575439453},{"label":"50","x":1269.0177001953125,"y":2233.751220703125,"id":"515","attributes":{"Order":"0515","Type":"regular","Component ID":"0","Closeness Centrality":"0.37072908259348936","Degree":"19","Article":" Authors of names and nomenclatural acts.","Clustering Coefficient":"0.18333333333333332","Betweenness Centrality":"482.32112033086054","Weighted Degree":"42.0","Chapters":"11","tags":"50"},"color":"rgb(0,213,255)","size":64.69534301757812},{"label":"32.4","x":3222.611572265625,"y":1126.9185791015625,"id":"394","attributes":{"Order":"0394","Type":"regular","Component ID":"0","Closeness Centrality":"0.32607666824420256","Degree":"19","Article":"  Status of incorrect original spellings. An original spelling is an \"incorrect original spelling\" if it must be corrected as required inArticle 32.5. An incorrect original spelling has no separate availability and cannot enter into homonymy or be used as a substitute name.","Clustering Coefficient":"0.23529411764705882","Betweenness Centrality":"628.646902069568","Weighted Degree":"53.0","Chapters":"7","tags":"32"},"color":"rgb(0,213,255)","size":68.63799285888672},{"label":"32.5.1","x":2962.06640625,"y":1976.072265625,"id":"396","attributes":{"Order":"0396","Type":"regular","Component ID":"0","Closeness Centrality":"0.31296843061548946","Degree":"12","Article":" If there is in the original publication itself, without recourse to any external source of information, clear evidence of an inadvertent error, such as a lapsus calami or a copyist\u0027s or printer\u0027s error, it must be corrected. Incorrect transliteration or latinization, or use of an inappropriate connecting vowel, are not to be considered inadvertent errors.","Clustering Coefficient":"0.09090909090909091","Betweenness Centrality":"799.5173820729054","Weighted Degree":"16.0","Chapters":"7","tags":"32"},"color":"rgb(0,213,255)","size":55.3763427734375},{"label":"Disclaimer1","x":-2227.671142578125,"y":3072.394287109375,"id":"1078","attributes":{"Order":"1071","Type":"Glossary","Component ID":"0","Closeness Centrality":"0.34806769386208636","Degree":"7","Article":"A statement in a work, by an author, editor or publisher, that the entire work is to be excluded for purposes of zoological nomenclature","Clustering Coefficient":"0.6","Betweenness Centrality":"59.511121943520116","Weighted Degree":"7.0","Chapters":"other","tags":"glossary"},"color":"rgb(255,116,49)","size":52.15053939819336},{"label":"genus group","x":715.410400390625,"y":-4316.67138671875,"id":"1113","attributes":{"Order":"1106","Type":"Glossary","Component ID":"0","Closeness Centrality":"0.41644001208824416","Degree":"122","Article":"In the hierarchy of classification the group of taxa ranked between the family group and the species group. The genus group includes taxa at the ranks of genus and subgenus [Art. 42.1]. Names for collective groups, and for ichnotaxa established at the genus-group level, are treated as genus-group names [Art. 42.2.1].","Clustering Coefficient":"0.05355362483976642","Betweenness Centrality":"14514.532064363573","Weighted Degree":"122.0","Chapters":"other","tags":"glossary"},"color":"rgb(255,116,49)","size":93.36917877197266},{"label":"69.2","x":-1536.511962890625,"y":-3367.291015625,"id":"730","attributes":{"Order":"0730","Type":"regular","Component ID":"0","Closeness Centrality":"0.3683507083667469","Degree":"13","Article":"  Eligibility of species for type fixation. An originally included nominal species is eligible for subsequent fixation as type species even if it is the type species of another genus-group taxon [Art. 67.11] or had been included in another such taxon.","Clustering Coefficient":"0.358974358974359","Betweenness Centrality":"224.18859931662382","Weighted Degree":"27.0","Chapters":"15","tags":"69"},"color":"rgb(0,213,255)","size":59.31899642944336},{"label":"67.12.1.Ex","x":-1395.0286865234375,"y":-1185.3785400390625,"id":"707","attributes":{"Order":"0707","Type":"example","Component ID":"0","Closeness Centrality":"0.36727078891257997","Degree":"9","Article":"  Meigen (1818) synonymized the manuscript generic names Palpomyia and Forcipomyia with Ceratopogon Meigen, 1803 (Diptera), by mentioning them under species of the latter. Both are available under the provisions of Article 11.6.1. Ceratopogon flavipes Meigen, the only species with which Palpomyia was associated, is automatically its type species by monotypy. Ceratopogon bipunctatus (Linnaeus) and C. albipennis Meigen, the only species with which Forcipomyiawas associated, are the originally included species that are eligible for subsequent type fixation for Forcipomyia. The type species of Ceratopogon is not automatically the type species of either Palpomyia or Forcipomyia.","Clustering Coefficient":"0.3055555555555556","Betweenness Centrality":"138.30085621831014","Weighted Degree":"13.0","Chapters":"15","tags":"67"},"color":"rgb(75,205,0)","size":54.30107498168945},{"label":"Rec.50B","x":771.4093017578125,"y":4260.7939453125,"id":"523","attributes":{"Order":"0523","Type":"reccomendation","Component ID":"0","Closeness Centrality":"0.3660998937300744","Degree":"7","Article":" Information in minutes. Secretaries and other reporters of meetings should not include in their published reports new scientific names or nomenclatural acts.","Clustering Coefficient":"0.14285714285714285","Betweenness Centrality":"118.80638620583606","Weighted Degree":"7.0","Chapters":"11","tags":"50"},"color":"rgb(255,126,255)","size":52.15053939819336},{"label":"33.2.3","x":2519.14794921875,"y":1131.33251953125,"id":"430","attributes":{"Order":"0430","Type":"regular","Component ID":"0","Closeness Centrality":"0.38055785694559513","Degree":"20","Article":" Any other emendation is an \"unjustified emendation\"; the name thus emended is available and it has its own author and date and is a junior objective synonym of the name in its original spelling; it enters into homonymy and can be used as a substitute name, but","Clustering Coefficient":"0.15789473684210525","Betweenness Centrality":"1620.8663818652078","Weighted Degree":"44.0","Chapters":"7","tags":"33"},"color":"rgb(0,213,255)","size":65.41218566894531},{"label":"Rec.73F","x":-5426.99267578125,"y":-906.6396484375,"id":"826","attributes":{"Order":"0826","Type":"reccomendation","Component ID":"0","Closeness Centrality":"0.39930454940596927","Degree":"14","Article":" Avoidance of assumption of holotype. Where no holotype or syntype was fixed for a nominal species-group taxon established before 2000, and when it is possible that the nominal species-group taxon was based on more than one specimen, an author should proceed as though syntypes may exist and, where appropriate, should designate a lectotype rather than assume a holotype (see also Article 74.6).","Clustering Coefficient":"0.3076923076923077","Betweenness Centrality":"503.73686541977315","Weighted Degree":"22.0","Chapters":"16","tags":"73"},"color":"rgb(255,126,255)","size":57.52688217163086},{"label":"8.4.1","x":-2203.1650390625,"y":5473.779296875,"id":"50","attributes":{"Order":"0050","Type":"regular","Component ID":"0","Closeness Centrality":"0.2604914933837429","Degree":"5","Article":" Works printed on paper. Before 1986 and after 2012, the only acceptable means of producing physical copies is by printing on paper using ink or toner.","Clustering Coefficient":"0.1","Betweenness Centrality":"75.63300563768237","Weighted Degree":"9.0","Chapters":"3","tags":"8"},"color":"rgb(0,213,255)","size":52.86738204956055},{"label":"15.1","x":662.60400390625,"y":987.3172607421875,"id":"195","attributes":{"Order":"0195","Type":"regular","Component ID":"0","Closeness Centrality":"0.38762306610407876","Degree":"23","Article":"  Conditional proposal. A new name or nomenclatural act proposed conditionally and published after 1960 is not thereby made available. A new name or nomenclatural act proposed conditionally and published before 1961 may be available (for Articles concerning type fixation see Articles 67.2.5 and 67.5.3; for species-group names first published at the same time as conditionally proposed generic names see Articles 11.9.3.6 and 51.3.3, and for those published in tentative combinations see Article 11.9.3.4).","Clustering Coefficient":"0.19047619047619047","Betweenness Centrality":"2404.7932678091206","Weighted Degree":"51.0","Chapters":"4","tags":"15"},"color":"rgb(0,213,255)","size":67.921142578125},{"label":"rank","x":1067.855712890625,"y":-2699.818603515625,"id":"1242","attributes":{"Order":"1232","Type":"Glossary","Component ID":"0","Closeness Centrality":"0.4212778966676857","Degree":"105","Article":"The level, for nomenclatural purposes, of a taxon in a taxonomic hierarchy (e.g. all families are for nomenclatural purposes at the same rank, which lies between superfamily and subfamily). The ranks of the family group, the genus group, and the species group at which nominal taxa may be established are stated in Articles 10.3, 10.4, 35.1, 42.1 and 45.1","Clustering Coefficient":"0.07762376237623762","Betweenness Centrality":"15849.149246647514","Weighted Degree":"105.0","Chapters":"other","tags":"glossary"},"color":"rgb(255,116,49)","size":87.27598571777344},{"label":"26","x":3852.602783203125,"y":175.70045471191406,"id":"320","attributes":{"Order":"0320","Type":"regular","Component ID":"0","Closeness Centrality":"0.39918887601390496","Degree":"26","Article":" Assumption of Greek or Latin in scientific names. If the spelling of a scientific name, or of the final component word of a compound name [Art. 31.1], is the same as a Greek or Latin word, that name or that component is deemed to be a word in the relevant language unless the author states otherwise when making the name available.","Clustering Coefficient":"0.2866666666666667","Betweenness Centrality":"2562.344500251682","Weighted Degree":"59.0","Chapters":"7","tags":"26"},"color":"rgb(0,213,255)","size":70.78852844238281},{"label":"29.3.1","x":4179.0595703125,"y":-1043.447509765625,"id":"330","attributes":{"Order":"0330","Type":"regular","Component ID":"0","Closeness Centrality":"0.3507253754135912","Degree":"16","Article":" If a generic name is or ends in a Greek or Latin word, or ends in a Greek or Latin suffix, the stem for the purposes of the Code is found by deleting the case ending of the appropriate genitive singular.","Clustering Coefficient":"0.31666666666666665","Betweenness Centrality":"1263.1989241717008","Weighted Degree":"36.0","Chapters":"7","tags":"29"},"color":"rgb(0,213,255)","size":62.544803619384766},{"label":"38","x":1846.030029296875,"y":-1996.8050537109375,"id":"461","attributes":{"Order":"0461","Type":"regular","Component ID":"0","Closeness Centrality":"0.343555223136375","Degree":"13","Article":" Homonymy between family-group names. For homonymy between family-group names, see Articles 39 and 55.","Clustering Coefficient":"0.6060606060606061","Betweenness Centrality":"100.58001794712995","Weighted Degree":"27.0","Chapters":"8","tags":"38"},"color":"rgb(0,213,255)","size":59.31899642944336},{"label":"58.15.Ex","x":4784.84033203125,"y":-2369.044921875,"id":"627","attributes":{"Order":"0627","Type":"example","Component ID":"0","Closeness Centrality":"0.31127174158572396","Degree":"4","Article":"  Because the specific names of Chrysops calidus (meaning: warm) and Chrysops callidus (meaning: clever) are derived from words of different origin and meaning, they are not homonyms even though they differ in one of the ways listed in this Article (see Article 58.7).","Clustering Coefficient":"0.5","Betweenness Centrality":"56.903199589373806","Weighted Degree":"8.0","Chapters":"12","tags":"58"},"color":"rgb(75,205,0)","size":52.50896072387695},{"label":"objective","x":-993.6668701171875,"y":-1726.05908203125,"id":"1207","attributes":{"Order":"1199","Type":"Glossary","Component ID":"0","Closeness Centrality":"0.341765873015873","Degree":"19","Article":"Demonstrably true, not a matter of individual opinion; for contrast with subjective","Clustering Coefficient":"0.18128654970760233","Betweenness Centrality":"589.273660965813","Weighted Degree":"19.0","Chapters":"other","tags":"glossary"},"color":"rgb(255,116,49)","size":56.45161437988281},{"label":"58.13","x":3917.89697265625,"y":-1606.3734130859375,"id":"624","attributes":{"Order":"0624","Type":"regular","Component ID":"0","Closeness Centrality":"0.2913935292873758","Degree":"1","Article":" transcription of the semivowel i as y, ei, ej or ij (e.g. guianensis, guyanensis);","Clustering Coefficient":"0.0","Betweenness Centrality":"0.0","Weighted Degree":"3.0","Chapters":"12","tags":"58"},"color":"rgb(0,213,255)","size":50.71684646606445},{"label":"text, official","x":-3026.4462890625,"y":3938.8798828125,"id":"1312","attributes":{"Order":"1300","Type":"Glossary","Component ID":"0","Closeness Centrality":"0.3270052206929283","Degree":"6","Article":"Of the Code: A text, in any language, which has been authorized by the Commission. All official texts are equivalent in force, meaning and authority [Art. 87]","Clustering Coefficient":"0.9","Betweenness Centrality":"11.610014544221482","Weighted Degree":"6.0","Chapters":"other","tags":"glossary"},"color":"rgb(255,116,49)","size":51.7921142578125},{"label":"86.3","x":-2635.209228515625,"y":3304.302001953125,"id":"999","attributes":{"Order":"1003","Type":"regular","Component ID":"0","Closeness Centrality":"0.32507666902571364","Degree":"7","Article":"  Force of previous Rules and Codes. The rules governing zoological nomenclature contained in former editions of the International Rules of Zoological Nomenclature and of the International Code of Zoological Nomenclature, and any amendments affecting the Code, have no force unless reaffirmed in this edition, and then only as herein expressed.","Clustering Coefficient":"0.38095238095238093","Betweenness Centrality":"70.35876175641158","Weighted Degree":"13.0","Chapters":"18","tags":"86"},"color":"rgb(0,213,255)","size":54.30107498168945},{"label":"Official Correction","x":-2152.82568359375,"y":4233.93603515625,"id":"1208","attributes":{"Order":"1200","Type":"Glossary","Component ID":"0","Closeness Centrality":"0.30279059547352233","Degree":"7","Article":"A correction, issued by the Commission, of an error or omission in a previously published Opinion [Art. 80.4]. See also Direction","Clustering Coefficient":"0.5333333333333333","Betweenness Centrality":"30.62658285000265","Weighted Degree":"7.0","Chapters":"other","tags":"glossary"},"color":"rgb(255,116,49)","size":52.15053939819336},{"label":"12.2.3","x":-1994.401611328125,"y":866.768310546875,"id":"166","attributes":{"Order":"0166","Type":"regular","Component ID":"0","Closeness Centrality":"0.3640686922060766","Degree":"15","Article":" the proposal of a new replacement name (nomen novum) for an available name, whether or not required by any provision of the Code;","Clustering Coefficient":"0.45714285714285713","Betweenness Centrality":"398.9316431837442","Weighted Degree":"31.0","Chapters":"4","tags":"12"},"color":"rgb(0,213,255)","size":60.752689361572266},{"label":"32.1","x":3739.074951171875,"y":1310.4698486328125,"id":"389","attributes":{"Order":"0389","Type":"regular","Component ID":"0","Closeness Centrality":"0.32515337423312884","Degree":"8","Article":"  Definition. The \"original spelling\" of a name is the spelling used in the work in which the name was established.","Clustering Coefficient":"0.5357142857142857","Betweenness Centrality":"317.75968738977974","Weighted Degree":"18.0","Chapters":"7","tags":"32"},"color":"rgb(0,213,255)","size":56.09318923950195},{"label":"generic name, or genus name, or name of a genus2","x":2492.908447265625,"y":-758.9589233398438,"id":"1163","attributes":{"Order":"1156","Type":"Glossary","Component ID":"0","Closeness Centrality":"0.35515463917525775","Degree":"13","Article":"The first name of a binomen or a trinomen [Art. 5]","Clustering Coefficient":"0.25757575757575757","Betweenness Centrality":"220.9907033866407","Weighted Degree":"13.0","Chapters":"other","tags":"glossary"},"color":"rgb(255,116,49)","size":54.30107498168945},{"label":"subspecies1","x":-743.6298828125,"y":-1417.8203125,"id":"1280","attributes":{"Order":"1270","Type":"Glossary","Component ID":"0","Closeness Centrality":"0.3741515069237035","Degree":"34","Article":"The species-group rank below species; the lowest rank at which names are regulated by the Code","Clustering Coefficient":"0.12121212121212122","Betweenness Centrality":"1146.556439914239","Weighted Degree":"34.0","Chapters":"other","tags":"glossary"},"color":"rgb(255,116,49)","size":61.82795715332031},{"label":"11.7.1.3","x":2105.767578125,"y":-384.7552795410156,"id":"128","attributes":{"Order":"0128","Type":"regular","Component ID":"0","Closeness Centrality":"0.3818232197284566","Degree":"16","Article":" end with a family-group name suffix except as provided in Article 11.7.2; a family-group name of which the family-group name suffix [Art. 29.2] is incorrect is available with its original authorship and date, but with a corrected suffix [Arts. 29, 32.5.3];","Clustering Coefficient":"0.3333333333333333","Betweenness Centrality":"980.7309458874657","Weighted Degree":"42.0","Chapters":"4","tags":"11"},"color":"rgb(0,213,255)","size":64.69534301757812},{"label":"64","x":2026.9554443359375,"y":-1951.355224609375,"id":"663","attributes":{"Order":"0663","Type":"regular","Component ID":"0","Closeness Centrality":"0.4068497195157957","Degree":"20","Article":" Choice of type genus. An author who wishes to establish a new nominal family-group taxon may choose as type genus any included nominal genus the name of which he or she regards as valid [Art. 11.7.1], not necessarily that having the oldest name. The choice of type genus determines the stem of the name of the nominal family-group taxon [Art. 29.1].","Clustering Coefficient":"0.2894736842105263","Betweenness Centrality":"1167.0582473992567","Weighted Degree":"39.0","Chapters":"14","tags":"64"},"color":"rgb(0,213,255)","size":63.62007141113281},{"label":"77.4","x":-3251.646484375,"y":4326.998046875,"id":"907","attributes":{"Order":"0911","Type":"regular","Component ID":"0","Closeness Centrality":"0.3002832861189802","Degree":"5","Article":"  The Constitution of the Commission. The Commission is governed by a Constitution [Art. 77.1] (See also Article 84).","Clustering Coefficient":"0.8","Betweenness Centrality":"0.9353835642718773","Weighted Degree":"15.0","Chapters":"17","tags":"77"},"color":"rgb(0,213,255)","size":55.017921447753906},{"label":"Rec.79B","x":-4439.17431640625,"y":3079.644775390625,"id":"954","attributes":{"Order":"0958","Type":"reccomendation","Component ID":"0","Closeness Centrality":"0.39643268124280784","Degree":"10","Article":" Request to authors designating lectotypes or neotypes for names in the List of Available Names in Zoology. Authors are requested to inform the Commission of lectotype or neotype designations made by them for the nominal taxa of names in the List of Available Names in Zoology as soon as possible after publication.","Clustering Coefficient":"0.13333333333333333","Betweenness Centrality":"799.7344482278803","Weighted Degree":"10.0","Chapters":"17","tags":"79"},"color":"rgb(255,126,255)","size":53.225807189941406},{"label":"75.6.Ex","x":-2568.05859375,"y":1649.3243408203125,"id":"881","attributes":{"Order":"0885","Type":"example","Component ID":"0","Closeness Centrality":"0.36894243641231594","Degree":"11","Article":"  On discovering that the only existing type specimen of Aradus caucasicus Kolenati, 1857 (Heteroptera) was a specimen of another species, Kerzhner \u0026 Heiss (1993) proposed that the prevailing usage of the names of both species should be conserved by the designation of a neotype for A. caucasicus under the Commission\u0027s plenary power, and this was accepted in Opinion 1783 (1994).","Clustering Coefficient":"0.2545454545454545","Betweenness Centrality":"730.7777209164385","Weighted Degree":"11.0","Chapters":"16","tags":"75"},"color":"rgb(75,205,0)","size":53.584228515625},{"label":"69.2.3","x":-1646.7969970703125,"y":-3595.794677734375,"id":"733","attributes":{"Order":"0733","Type":"regular","Component ID":"0","Closeness Centrality":"0.3681538872562116","Degree":"10","Article":" If an author designates a type species denoted by a new replacement name (nomen novum) for the name of an originally included species, that act constitutes fixation of that originally included nominal species as the type species of the nominal genus or subgenus.","Clustering Coefficient":"0.13333333333333333","Betweenness Centrality":"195.78288042001773","Weighted Degree":"12.0","Chapters":"15","tags":"69"},"color":"rgb(0,213,255)","size":53.94265365600586},{"label":"51.3.1","x":2667.971435546875,"y":1540.6348876953125,"id":"547","attributes":{"Order":"0547","Type":"regular","Component ID":"0","Closeness Centrality":"0.38795045045045046","Degree":"15","Article":" Parentheses are not used when the species-group name was originally combined with an incorrect spelling or an emendation of the generic name (this applies even though an unjustified emendation is an available name with its own authorship and date [Art. 33.2.3]).","Clustering Coefficient":"0.3142857142857143","Betweenness Centrality":"839.4906847519735","Weighted Degree":"25.0","Chapters":"11","tags":"51"},"color":"rgb(0,213,255)","size":58.602149963378906},{"label":"Rec.74B","x":-6665.53759765625,"y":309.9063720703125,"id":"856","attributes":{"Order":"0860","Type":"reccomendation","Component ID":"0","Closeness Centrality":"0.37092866756393","Degree":"8","Article":" Preference for illustrated specimen. Other things being equal, an author who designates a lectotype should give preference to a syntype of which an illustration has been published.","Clustering Coefficient":"0.21428571428571427","Betweenness Centrality":"262.9254557896284","Weighted Degree":"8.0","Chapters":"16","tags":"74"},"color":"rgb(255,126,255)","size":52.50896072387695},{"label":"23.3.Ex","x":668.0829467773438,"y":-3322.739501953125,"id":"265","attributes":{"Order":"0265","Type":"example","Component ID":"0","Closeness Centrality":"0.3338178294573643","Degree":"6","Article":"  The valid name of a genus formed by the union of the genera Aus 1850 and Cus 1870, and the subgenus Bus 1800 (transferred from the genus Xus1758), is Bus 1800.","Clustering Coefficient":"0.2","Betweenness Centrality":"22.594854583089436","Weighted Degree":"6.0","Chapters":"6","tags":"23"},"color":"rgb(75,205,0)","size":51.7921142578125},{"label":"nomen novum","x":-1073.32177734375,"y":-1242.158935546875,"id":"1197","attributes":{"Order":"1188","Type":"Glossary","Component ID":"0","Closeness Centrality":"0.35081466395112015","Degree":"20","Article":"A Latin term equivalent to \"new replacement name\"","Clustering Coefficient":"0.14736842105263157","Betweenness Centrality":"703.0155283961401","Weighted Degree":"20.0","Chapters":"other","tags":"glossary"},"color":"rgb(255,116,49)","size":56.810035705566406},{"label":"68.6","x":-1211.916015625,"y":-2028.85205078125,"id":"725","attributes":{"Order":"0725","Type":"regular","Component ID":"0","Closeness Centrality":"0.35451505016722407","Degree":"8","Article":"  Fixation of type species with names cited as deliberately used misapplications or misidentifications by previous authors. See Articles 11.10 and 67.13.","Clustering Coefficient":"0.35714285714285715","Betweenness Centrality":"126.47782713394173","Weighted Degree":"20.0","Chapters":"15","tags":"68"},"color":"rgb(0,213,255)","size":56.810035705566406},{"label":"Rec.8C","x":-1907.6942138671875,"y":6153.3408203125,"id":"69","attributes":{"Order":"0069","Type":"reccomendation","Component ID":"0","Closeness Centrality":"0.314540059347181","Degree":"6","Article":" Electronic works. Electronic works should be structured to allow automated indexing and data extraction and should include actionable links to external resources (such as embedded hyperlinks to records in the Official Register of Zoological Nomenclature), where appropriate.","Clustering Coefficient":"0.2","Betweenness Centrality":"227.44586828475502","Weighted Degree":"6.0","Chapters":"3","tags":"8"},"color":"rgb(255,126,255)","size":51.7921142578125},{"label":"5.1","x":2581.3515625,"y":758.334716796875,"id":"27","attributes":{"Order":"0027","Type":"regular","Component ID":"0","Closeness Centrality":"0.3776377089613593","Degree":"18","Article":" Names of species. The scientific name of a species, and not of a taxon of any other rank, is a combination of two names (a binomen), the first being the generic name and the second being the specific name. The generic name must begin with an upper-case letter and the specific name must begin with a lower-case letter [Art. 28].","Clustering Coefficient":"0.27941176470588236","Betweenness Centrality":"467.50339885878446","Weighted Degree":"40.0","Chapters":"2","tags":"5"},"color":"rgb(0,213,255)","size":63.978492736816406},{"label":"58.10","x":3799.938232421875,"y":-1592.118408203125,"id":"621","attributes":{"Order":"0621","Type":"regular","Component ID":"0","Closeness Centrality":"0.2913935292873758","Degree":"1","Article":" use of ch or c (e.g. chloropterus, cloropterus);","Clustering Coefficient":"0.0","Betweenness Centrality":"0.0","Weighted Degree":"3.0","Chapters":"12","tags":"58"},"color":"rgb(0,213,255)","size":50.71684646606445},{"label":"Rec.74A","x":-5224.23583984375,"y":1018.4176635742188,"id":"855","attributes":{"Order":"0859","Type":"reccomendation","Component ID":"0","Closeness Centrality":"0.3509933774834437","Degree":"6","Article":" Agreement with previous restriction. In designating a lectotype, in order to preserve stability of nomenclature an author should act consistently with, and in any event should give great weight to, previously accepted taxonomic restrictions of the application of the name.","Clustering Coefficient":"0.06666666666666667","Betweenness Centrality":"141.44747580573107","Weighted Degree":"6.0","Chapters":"16","tags":"74"},"color":"rgb(255,126,255)","size":51.7921142578125},{"label":"10.4","x":588.70703125,"y":-1081.3729248046875,"id":"96","attributes":{"Order":"0096","Type":"regular","Component ID":"0","Closeness Centrality":"0.37182946573124664","Degree":"27","Article":" Availability of names for divisions of genera. A uninominal name proposed for a genus-group division of a genus, even if proposed for a secondary (or further) subdivision, is deemed to be a subgeneric name even if the division is denoted by a term such as \"section\" or \"division\"; but a name used for an aggregate of species which is denoted by a term such as \"superspecies\" is not deemed to be a genus-group name [Art. 6.2].","Clustering Coefficient":"0.21333333333333335","Betweenness Centrality":"1403.3786962708384","Weighted Degree":"57.0","Chapters":"4","tags":"10"},"color":"rgb(0,213,255)","size":70.07168579101562},{"label":"68.5","x":-1659.7501220703125,"y":-2854.021728515625,"id":"723","attributes":{"Order":"0723","Type":"regular","Component ID":"0","Closeness Centrality":"0.3761943761943762","Degree":"18","Article":"  Type species by \"Linnaean tautonymy\". If, in the synonymy of only one of the originally included nominal species [Art. 67.2] in a nominal genus-group taxon established before 1931, there is cited a pre-1758 name of one word identical with the new genus-group name, that nominal species is the type species (type species by \"Linnaean tautonymy\").","Clustering Coefficient":"0.22058823529411764","Betweenness Centrality":"773.9422542231863","Weighted Degree":"28.0","Chapters":"15","tags":"68"},"color":"rgb(0,213,255)","size":59.67741775512695},{"label":"11.7.2","x":1767.5098876953125,"y":117.49674224853516,"id":"132","attributes":{"Order":"0132","Type":"regular","Component ID":"0","Closeness Centrality":"0.40327772900204856","Degree":"18","Article":" If a family-group name was published before 1900, in accordance with the above provisions of this Article but not in latinized form, it is available with its original author and date only if it has been latinized by later authors and has been generally accepted as valid by authors interested in the group concerned and as dating from that first publication in vernacular form.","Clustering Coefficient":"0.1895424836601307","Betweenness Centrality":"1428.7570513990918","Weighted Degree":"26.0","Chapters":"4","tags":"11"},"color":"rgb(0,213,255)","size":58.9605712890625},{"label":"54.2","x":-171.18101501464844,"y":1104.913818359375,"id":"573","attributes":{"Order":"0573","Type":"regular","Component ID":"0","Closeness Centrality":"0.31957328385899814","Degree":"5","Article":" a name that is unavailable [Art. 10.1], except as provided in Article 20;","Clustering Coefficient":"0.3","Betweenness Centrality":"18.458042214130096","Weighted Degree":"15.0","Chapters":"12","tags":"54"},"color":"rgb(0,213,255)","size":55.017921447753906},{"label":"fixation","x":-2655.621337890625,"y":-2507.736572265625,"id":"1105","attributes":{"Order":"1098","Type":"Glossary","Component ID":"0","Closeness Centrality":"0.33397964129907903","Degree":"16","Article":"A general term for the determination of a name-bearing type, whether by original designation or by any other means. See also designation [Arts. 68.1, 69.1, 73-75], monotypy [Arts. 68.3, 69.3] and tautonymy [Arts. 68.4, 68.5]","Clustering Coefficient":"0.13333333333333333","Betweenness Centrality":"280.61742841713715","Weighted Degree":"16.0","Chapters":"other","tags":"glossary"},"color":"rgb(255,116,49)","size":55.3763427734375},{"label":"genitive ending1","x":4251.39306640625,"y":-269.70806884765625,"id":"1089","attributes":{"Order":"1082","Type":"Glossary","Component ID":"0","Closeness Centrality":"0.3573651452282158","Degree":"11","Article":"The letters at the end of a species-group name which, if the name is the genitive case of the name of one or more persons, or a place, host or other entity associated with the taxon, form the genitive case and reflect the gender and number (e.g. -i if of a man, -ae if of a woman, -orum if of men or of men and women together, -arum if of women) [Art. 31.1.2]","Clustering Coefficient":"0.2222222222222222","Betweenness Centrality":"570.5374620439408","Weighted Degree":"11.0","Chapters":"other","tags":"glossary"},"color":"rgb(255,116,49)","size":53.584228515625},{"label":"35.5.Ex","x":1934.995849609375,"y":-3155.412353515625,"id":"452","attributes":{"Order":"0452","Type":"example","Component ID":"0","Closeness Centrality":"0.3335754054708303","Degree":"14","Article":"  The subfamily ROPHITINAE Schenck, 1866 (Hymenoptera) is universally included in the family HALICTIDAE Thomson, 1869, even though on priority alone the name of the family would be ROPHITIDAE. The precedence of HALICTIDAE over ROPHITIDAE is to be maintained as long as they are treated as subjective synonyms (at family rank), and HALICTINAE and ROPHITINAE are used for different subfamilies within the HALICTIDAE.","Clustering Coefficient":"0.2967032967032967","Betweenness Centrality":"371.4709736314784","Weighted Degree":"14.0","Chapters":"8","tags":"35"},"color":"rgb(75,205,0)","size":54.65950012207031},{"label":"Rec.13C","x":-3128.3720703125,"y":319.20233154296875,"id":"189","attributes":{"Order":"0189","Type":"reccomendation","Component ID":"0","Closeness Centrality":"0.4076923076923077","Degree":"13","Article":" Individual descriptions and definitions. Authors are urged to avoid publishing combined descriptions and definitions. Each new nominal taxon should be differentiated from other taxa at the same rank.","Clustering Coefficient":"0.21794871794871795","Betweenness Centrality":"773.3604137067849","Weighted Degree":"13.0","Chapters":"4","tags":"13"},"color":"rgb(255,126,255)","size":54.30107498168945},{"label":"Articles","x":652.516845703125,"y":2424.501708984375,"id":"1032","attributes":{"Order":"1032","Type":"Glossary","Component ID":"0","Closeness Centrality":"0.42570281124497994","Degree":"95","Article":"The mandatory provisions of the Code","Clustering Coefficient":"0.08331466965285554","Betweenness Centrality":"19529.081061769488","Weighted Degree":"97.0","Chapters":"other","tags":"glossary"},"color":"rgb(255,116,49)","size":84.40859985351562},{"label":"30.2.1.Ex","x":5371.0107421875,"y":-1188.4398193359375,"id":"364","attributes":{"Order":"0364","Type":"example","Component ID":"0","Closeness Centrality":"0.26643464810518175","Degree":"2","Article":"  Pfrille, from the feminine German noun Pfrille (a minnow), is feminine.","Clustering Coefficient":"1.0","Betweenness Centrality":"0.0","Weighted Degree":"2.0","Chapters":"7","tags":"30"},"color":"rgb(75,205,0)","size":50.358421325683594},{"label":"Bulletin of Zoological Nomenclature","x":-3111.375244140625,"y":4079.653076171875,"id":"1042","attributes":{"Order":"1023","Type":"Glossary","Component ID":"0","Closeness Centrality":"0.3188338732068487","Degree":"8","Article":"The official periodical of the International Commission on Zoological Nomenclature","Clustering Coefficient":"0.25","Betweenness Centrality":"29.633711459868554","Weighted Degree":"8.0","Chapters":"other","tags":"glossary"},"color":"rgb(255,116,49)","size":52.50896072387695},{"label":"9.3","x":-2455.70458984375,"y":6397.6181640625,"id":"78","attributes":{"Order":"0078","Type":"regular","Component ID":"0","Closeness Centrality":"0.28418230563002683","Degree":"16","Article":" before 1986 and after 2012, works issued on optical discs;","Clustering Coefficient":"0.65","Betweenness Centrality":"509.5171036367586","Weighted Degree":"40.0","Chapters":"3","tags":"9"},"color":"rgb(0,213,255)","size":63.978492736816406},{"label":"name2","x":482.0824279785156,"y":1563.166259765625,"id":"1154","attributes":{"Order":"1147","Type":"Glossary","Component ID":"0","Closeness Centrality":"0.45076872751063135","Degree":"90","Article":"Equivalent to scientific name (q.v.)","Clustering Coefficient":"0.038559754851889685","Betweenness Centrality":"23936.900394227123","Weighted Degree":"90.0","Chapters":"other","tags":"glossary"},"color":"rgb(255,116,49)","size":81.89964294433594},{"label":"Rec.8E","x":-380.15545654296875,"y":5406.8720703125,"id":"71","attributes":{"Order":"0071","Type":"reccomendation","Component ID":"0","Closeness Centrality":"0.35117227319062183","Degree":"7","Article":" Public accessibility of published works. Copies of published works that contain new scientific names or nomenclatural acts, or information likely to affect nomenclature, should be permanently conserved in or by libraries that make their holdings publicly accessible.","Clustering Coefficient":"0.19047619047619047","Betweenness Centrality":"104.45952468904223","Weighted Degree":"7.0","Chapters":"3","tags":"8"},"color":"rgb(255,126,255)","size":52.15053939819336},{"label":"73.1.5","x":-5377.85595703125,"y":-273.5014953613281,"id":"810","attributes":{"Order":"0810","Type":"regular","Component ID":"0","Closeness Centrality":"0.37052971228824955","Degree":"10","Article":" If a subsequent author finds that a holotype which consists of a set of components (e.g. disarticulated body parts) is not derived from an individual animal, the extraneous components may, by appropriate citation, be excluded from the holotype (material may be excluded from a hapantotype if it is found to contain components representing more than one taxon [Art. 73.3.2]).","Clustering Coefficient":"0.2857142857142857","Betweenness Centrality":"385.2223857794425","Weighted Degree":"20.0","Chapters":"16","tags":"73"},"color":"rgb(0,213,255)","size":56.810035705566406},{"label":"50.7","x":-177.37457275390625,"y":953.4199829101562,"id":"531","attributes":{"Order":"0531","Type":"regular","Component ID":"0","Closeness Centrality":"0.39666090961427747","Degree":"17","Article":"  Authorship of names first published as junior synonyms. If a scientific name (taken, for example, from a label or manuscript) was first published in the synonymy of an available name and became available before 1961 through the provisions of Article 11.6, its author is the person who published it as a synonym, even if some other originator is cited, and is not the person who subsequently adopted it as a valid name [Art. 11.6].","Clustering Coefficient":"0.21323529411764705","Betweenness Centrality":"518.9446364203392","Weighted Degree":"31.0","Chapters":"11","tags":"50"},"color":"rgb(0,213,255)","size":60.752689361572266},{"label":"65.1","x":817.0963745117188,"y":-2543.27392578125,"id":"666","attributes":{"Order":"0666","Type":"regular","Component ID":"0","Closeness Centrality":"0.37784480394845077","Degree":"8","Article":"  Correct identification assumed. It is to be assumed, unless there is clear evidence to the contrary, that an author who establishes a nominal family-group taxon has correctly identified its type genus.","Clustering Coefficient":"0.21428571428571427","Betweenness Centrality":"437.4698269036885","Weighted Degree":"12.0","Chapters":"14","tags":"65"},"color":"rgb(0,213,255)","size":53.94265365600586},{"label":"Reviser, First","x":1537.5413818359375,"y":1853.2232666015625,"id":"1250","attributes":{"Order":"1240","Type":"Glossary","Component ID":"0","Closeness Centrality":"0.3765027322404372","Degree":"23","Article":"The first author to cite names (including different original spellings of the same name) or nomenclatural acts published on the same date and to select one of them to have precedence over the other(s). See Article 24","Clustering Coefficient":"0.24110671936758893","Betweenness Centrality":"1296.0963195990341","Weighted Degree":"23.0","Chapters":"other","tags":"glossary"},"color":"rgb(255,116,49)","size":57.88530349731445},{"label":"79.2.1","x":-3987.117431640625,"y":4488.748046875,"id":"934","attributes":{"Order":"0938","Type":"regular","Component ID":"0","Closeness Centrality":"0.29028860332841794","Degree":"5","Article":" Upon being advised by an international body of zoologists that it intends to propose a Part of the List, the Commission shall appoint by its Council an ad hoc committee [Constitution Art. 10] to consult with the proposers.","Clustering Coefficient":"0.4","Betweenness Centrality":"23.790377120281768","Weighted Degree":"9.0","Chapters":"17","tags":"79"},"color":"rgb(0,213,255)","size":52.86738204956055},{"label":"81","x":-1680.300537109375,"y":2105.696533203125,"id":"975","attributes":{"Order":"0979","Type":"regular","Component ID":"0","Closeness Centrality":"0.3457099849473156","Degree":"25","Article":" Use of the Plenary Power.","Clustering Coefficient":"0.18115942028985507","Betweenness Centrality":"464.17583489989477","Weighted Degree":"88.0","Chapters":"17","tags":"81"},"color":"rgb(0,213,255)","size":81.18280029296875},{"label":"57.4","x":2756.969482421875,"y":-1436.448486328125,"id":"602","attributes":{"Order":"0602","Type":"regular","Component ID":"0","Closeness Centrality":"0.3494800913010398","Degree":"15","Article":"  Subgeneric name irrelevant. The presence of different subgeneric names placed in parentheses between the same generic name and identical species-group names is irrelevant to the homonymy between the names concerned.","Clustering Coefficient":"0.580952380952381","Betweenness Centrality":"140.9123031455531","Weighted Degree":"31.0","Chapters":"12","tags":"57"},"color":"rgb(0,213,255)","size":60.752689361572266},{"label":"45.6.2.Ex","x":-1687.7628173828125,"y":-766.2390747070312,"id":"498","attributes":{"Order":"0498","Type":"example","Component ID":"0","Closeness Centrality":"0.3748639825897715","Degree":"11","Article":"  The name pallasi in Arvicola amphibius ab. pallasi published by Ognev (1913) is infrasubspecific; it is available as a species-group name from, and should be attributed to, Ognev (1950) who first used it for a subspecies, Arvicola terrestris pallasi.","Clustering Coefficient":"0.2727272727272727","Betweenness Centrality":"273.37826191609145","Weighted Degree":"11.0","Chapters":"10","tags":"45"},"color":"rgb(75,205,0)","size":53.584228515625},{"label":"74.6","x":-5814.98193359375,"y":-833.5433959960938,"id":"845","attributes":{"Order":"0849","Type":"regular","Component ID":"0","Closeness Centrality":"0.40902344909468685","Degree":"26","Article":"  Fixation of lectotype by inference of \"holotype\" or \"the type\" before 2000. When it has been accepted that a nominal species-group taxon was based on a single specimen and the original description neither implies nor requires that there were syntypes, and if it is considered subsequently that the original description was based on more than one specimen, the first author to have published before 2000 the assumption that the species-group taxon was based upon a single type specimen is deemed to have designated that specimen as the lectotype.","Clustering Coefficient":"0.2553846153846154","Betweenness Centrality":"3239.9890213707436","Weighted Degree":"50.0","Chapters":"16","tags":"74"},"color":"rgb(0,213,255)","size":67.56272888183594},{"label":"75.3","x":-6239.0009765625,"y":-276.3378601074219,"id":"866","attributes":{"Order":"0870","Type":"regular","Component ID":"0","Closeness Centrality":"0.34974619289340103","Degree":"13","Article":"  Qualifying conditions. A neotype is validly designated when there is an exceptional need and only when that need is stated expressly and when the designation is published with the following particulars:","Clustering Coefficient":"0.3974358974358974","Betweenness Centrality":"547.4045982422159","Weighted Degree":"35.0","Chapters":"16","tags":"75"},"color":"rgb(0,213,255)","size":62.186378479003906},{"label":"35.1","x":2336.697021484375,"y":-3295.32177734375,"id":"444","attributes":{"Order":"0444","Type":"regular","Component ID":"0","Closeness Centrality":"0.36035564853556484","Degree":"24","Article":"  Definition. The family group encompasses all nominal taxa at the ranks of superfamily, family, subfamily, tribe, subtribe, and any other rank below superfamily and above genus that may be desired (see also Article 10.3 for collective groups and ichnotaxa).","Clustering Coefficient":"0.3333333333333333","Betweenness Centrality":"492.68186817748375","Weighted Degree":"34.0","Chapters":"8","tags":"35"},"color":"rgb(0,213,255)","size":61.82795715332031},{"label":"binomen","x":2235.161376953125,"y":252.76663208007812,"id":"1040","attributes":{"Order":"1039","Type":"Glossary","Component ID":"0","Closeness Centrality":"0.35857403070517824","Degree":"34","Article":"The combination of two names, the first being a generic name and the second a specific name, that together constitute the scientific name of a species [Art. 5.1]. Any interpolated names [Art. 6] are not counted as components of a binomen","Clustering Coefficient":"0.1206896551724138","Betweenness Centrality":"1319.1126403551025","Weighted Degree":"34.0","Chapters":"other","tags":"glossary"},"color":"rgb(255,116,49)","size":61.82795715332031},{"label":"subtribe2","x":1919.5623779296875,"y":-2958.892822265625,"id":"1283","attributes":{"Order":"1273","Type":"Glossary","Component ID":"0","Closeness Centrality":"0.342360248447205","Degree":"7","Article":"A taxon at the rank of subtribe. Names of subtribes have the suffix -INA.","Clustering Coefficient":"0.5714285714285714","Betweenness Centrality":"56.94665056147241","Weighted Degree":"7.0","Chapters":"other","tags":"glossary"},"color":"rgb(255,116,49)","size":52.15053939819336},{"label":"11.5.2","x":-1737.1917724609375,"y":1866.6712646484375,"id":"113","attributes":{"Order":"0113","Type":"regular","Component ID":"0","Closeness Centrality":"0.3539686617004881","Degree":"9","Article":" The status of a previously unavailable name is not changed by its mere citation (that is, without adoption for a taxon) even if accompanied by a reference to the work in which the name was published but was not made available.","Clustering Coefficient":"0.25","Betweenness Centrality":"221.39843713629307","Weighted Degree":"11.0","Chapters":"4","tags":"11"},"color":"rgb(0,213,255)","size":53.584228515625},{"label":"Rec.60A","x":-1575.431396484375,"y":-1174.468994140625,"id":"643","attributes":{"Order":"0643","Type":"reccomendation","Component ID":"0","Closeness Centrality":"0.41060786650774733","Degree":"23","Article":" Desirability of objective replacement. Unless the name-bearing type of the nominal taxon denoted by the rejected junior homonym is taxonomically inadequate (e.g. as described in Article 75.5 or, in the case of a genus-group homonym, the type species is poorly defined), authors are advised to use that same type to establish a new replacement name (nomen novum) as an objective replacement [Arts. 67.8, 72.7].","Clustering Coefficient":"0.1857707509881423","Betweenness Centrality":"1587.2822631969432","Weighted Degree":"35.0","Chapters":"12","tags":"60"},"color":"rgb(255,126,255)","size":62.186378479003906},{"label":"12.2.2","x":-1577.57763671875,"y":1140.3966064453125,"id":"165","attributes":{"Order":"0165","Type":"regular","Component ID":"0","Closeness Centrality":"0.35561290322580646","Degree":"15","Article":" the inclusion of a name in an index to a work that is not consistently binominal, provided that the provisions of Article 11.4.3 are satisfied;","Clustering Coefficient":"0.5238095238095238","Betweenness Centrality":"209.3298871738738","Weighted Degree":"39.0","Chapters":"4","tags":"12"},"color":"rgb(0,213,255)","size":63.62007141113281},{"label":"32.5.2.4.1","x":4843.45947265625,"y":924.5421752929688,"id":"407","attributes":{"Order":"0407","Type":"regular","Component ID":"0","Closeness Centrality":"0.2634295545784745","Degree":"3","Article":" If any of the separate parts is an abbreviation of a name (or part of the name) of a place or a saint, it is to be written in full and united without any intervening mark.","Clustering Coefficient":"0.3333333333333333","Betweenness Centrality":"1377.0","Weighted Degree":"5.0","Chapters":"7","tags":"32"},"color":"rgb(0,213,255)","size":51.433692932128906},{"label":"45.6.3","x":-1581.8760986328125,"y":-47.65911865234375,"id":"499","attributes":{"Order":"0499","Type":"regular","Component ID":"0","Closeness Centrality":"0.36746666666666666","Degree":"16","Article":" it is deemed to be infrasubspecific if it was first published after 1960 and the author expressly used one of the terms \"variety\" or \"form\" (including use of the terms \"var.\", \"forma\", \"v.\" and \"f.\");","Clustering Coefficient":"0.4380952380952381","Betweenness Centrality":"580.2146290856716","Weighted Degree":"28.0","Chapters":"10","tags":"45"},"color":"rgb(0,213,255)","size":59.67741775512695},{"label":"conditional1","x":-420.430908203125,"y":598.786376953125,"id":"1059","attributes":{"Order":"1053","Type":"Glossary","Component ID":"0","Closeness Centrality":"0.33172845450168514","Degree":"14","Article":"Of the proposal of a name or a type fixation: one made with stated reservations [Art. 15.1]","Clustering Coefficient":"0.10256410256410256","Betweenness Centrality":"463.43041398887937","Weighted Degree":"14.0","Chapters":"other","tags":"glossary"},"color":"rgb(255,116,49)","size":54.65950012207031},{"label":"55.4","x":2396.60302734375,"y":-1711.93310546875,"id":"582","attributes":{"Order":"0582","Type":"regular","Component ID":"0","Closeness Centrality":"0.3207635009310987","Degree":"9","Article":"  One-letter difference. Even if the difference between two family-group names is only one letter, they are not homonyms.","Clustering Coefficient":"0.7222222222222222","Betweenness Centrality":"7.082461119548456","Weighted Degree":"19.0","Chapters":"12","tags":"55"},"color":"rgb(0,213,255)","size":56.45161437988281},{"label":"45.4","x":-191.21568298339844,"y":271.21685791015625,"id":"491","attributes":{"Order":"0491","Type":"regular","Component ID":"0","Closeness Centrality":"0.3653234358430541","Degree":"15","Article":"  Formation and treatment of species-group names. A species-group name is to be formed and treated in accordance with Article 11 and the relevant provisions of Articles 19, 20, 23 to 34.","Clustering Coefficient":"0.4095238095238095","Betweenness Centrality":"286.1292623247249","Weighted Degree":"47.0","Chapters":"10","tags":"45"},"color":"rgb(0,213,255)","size":66.48745727539062},{"label":"8.5","x":-1629.015869140625,"y":5662.82373046875,"id":"54","attributes":{"Order":"0054","Type":"regular","Component ID":"0","Closeness Centrality":"0.3215118992067196","Degree":"13","Article":" Works issued and distributed electronically. To be considered published, a work issued and distributed electronically must","Clustering Coefficient":"0.3974358974358974","Betweenness Centrality":"1126.8241834847536","Weighted Degree":"37.0","Chapters":"3","tags":"8"},"color":"rgb(0,213,255)","size":62.90322494506836},{"label":"75.3.3","x":-6585.23974609375,"y":-349.6216125488281,"id":"869","attributes":{"Order":"0873","Type":"regular","Component ID":"0","Closeness Centrality":"0.3267725871472611","Degree":"11","Article":" data and description sufficient to ensure recognition of the specimen designated;","Clustering Coefficient":"0.6","Betweenness Centrality":"100.45364139124612","Weighted Degree":"25.0","Chapters":"16","tags":"75"},"color":"rgb(0,213,255)","size":58.602149963378906},{"label":"9.1","x":-2351.975341796875,"y":6520.4033203125,"id":"76","attributes":{"Order":"0076","Type":"regular","Component ID":"0","Closeness Centrality":"0.2905334176681425","Degree":"14","Article":" after 1930 handwriting reproduced in facsimile by any process;","Clustering Coefficient":"0.8571428571428571","Betweenness Centrality":"236.27817633000294","Weighted Degree":"38.0","Chapters":"3","tags":"9"},"color":"rgb(0,213,255)","size":63.26165008544922},{"label":"46.2","x":-752.2434692382812,"y":-2829.09033203125,"id":"507","attributes":{"Order":"0507","Type":"regular","Component ID":"0","Closeness Centrality":"0.3682522715125601","Degree":"12","Article":"  Name-bearing types. When a nominal taxon is raised or lowered in rank in the species group its name-bearing type [Art. 72.1.2] remains the same [Art. 61.2.2] whether the name-bearing type was fixed originally or subsequently.","Clustering Coefficient":"0.43636363636363634","Betweenness Centrality":"186.13645571758494","Weighted Degree":"28.0","Chapters":"10","tags":"46"},"color":"rgb(0,213,255)","size":59.67741775512695},{"label":"Rec.21F","x":-35.323150634765625,"y":6034.10498046875,"id":"246","attributes":{"Order":"0246","Type":"reccomendation","Component ID":"0","Closeness Centrality":"0.3719298245614035","Degree":"9","Article":" Correction of date. If an author of a new scientific name or other nomenclatural act is aware that the date specified in the work containing it is incorrect or incomplete, he or she should publish a correction in some suitable manner.","Clustering Coefficient":"0.19444444444444445","Betweenness Centrality":"185.3538004388676","Weighted Degree":"9.0","Chapters":"5","tags":"21"},"color":"rgb(255,126,255)","size":52.86738204956055},{"label":"infrasubspecific entity2","x":-3395.965087890625,"y":-1432.52978515625,"id":"1138","attributes":{"Order":"1131","Type":"Glossary","Component ID":"0","Closeness Centrality":"0.3189814814814815","Degree":"6","Article":"Specimen(s) within a species differing from other specimens in consequence of intrapopulational variability (e.g. opposite sexes, castes, gynandromorphs and intersexes, aberrant individuals, age and seasonal forms, variants of noninterrupted variability or polymorphism, differing generations)","Clustering Coefficient":"0.3333333333333333","Betweenness Centrality":"132.70442416573158","Weighted Degree":"6.0","Chapters":"other","tags":"glossary"},"color":"rgb(255,116,49)","size":51.7921142578125},{"label":"Rec.51E","x":-522.4349365234375,"y":1463.764892578125,"id":"542","attributes":{"Order":"0542","Type":"reccomendation","Component ID":"0","Closeness Centrality":"0.37681159420289856","Degree":"20","Article":" Citation of contributors. If a scientific name and the conditions other than publication that make it available [Arts. 10 to 20] are the responsibility not of the author of the work containing them, but of some other person(s), or of less than all of joint authors, the authorship of the name, if cited, should be stated as \"B in A\", or \"B in A \u0026 B\", or in whatever form is appropriate to facilitate information retrieval (normally the date should also be cited).","Clustering Coefficient":"0.33157894736842103","Betweenness Centrality":"763.8837245590787","Weighted Degree":"68.0","Chapters":"11","tags":"51"},"color":"rgb(255,126,255)","size":74.01433563232422},{"label":"subgeneric name, or subgenus name, or name of a subgenus","x":858.2388916015625,"y":-2082.606689453125,"id":"1183","attributes":{"Order":"1174","Type":"Glossary","Component ID":"0","Closeness Centrality":"0.38118948824343013","Degree":"34","Article":"A scientific name of a taxon at the rank of subgenus","Clustering Coefficient":"0.0962566844919786","Betweenness Centrality":"1860.8959298102718","Weighted Degree":"34.0","Chapters":"other","tags":"glossary"},"color":"rgb(255,116,49)","size":61.82795715332031},{"label":"23.12.2","x":55.25605010986328,"y":32.75210952758789,"id":"302","attributes":{"Order":"0302","Type":"regular","Component ID":"0","Closeness Centrality":"0.3464052287581699","Degree":"13","Article":" A name which was rejected under the former Article 23b may, in the absence of any other cause of invalidity, be used as valid if it is no longer considered to be a synonym of another name, or if its synonyms are themselves invalid under the provisions of the Code.","Clustering Coefficient":"0.358974358974359","Betweenness Centrality":"168.68852551084765","Weighted Degree":"17.0","Chapters":"6","tags":"23"},"color":"rgb(0,213,255)","size":55.73476791381836},{"label":"infrasubspecific entity1","x":-1339.1219482421875,"y":-326.6813049316406,"id":"1137","attributes":{"Order":"1130","Type":"Glossary","Component ID":"0","Closeness Centrality":"0.36225026288117773","Degree":"27","Article":"Taxa below the rank of subspecies","Clustering Coefficient":"0.26461538461538464","Betweenness Centrality":"542.1953382392614","Weighted Degree":"31.0","Chapters":"other","tags":"glossary"},"color":"rgb(255,116,49)","size":60.752689361572266},{"label":"5.3","x":2571.60986328125,"y":913.6448364257812,"id":"31","attributes":{"Order":"0031","Type":"regular","Component ID":"0","Closeness Centrality":"0.34527687296416937","Degree":"7","Article":" Typographical signs and qualifying abbreviations excluded. A typographical sign such as ?, and an abbreviation such as aff., prox. or cf., when used to qualify the application of a scientific name, does not form part of the name of a taxon even when inserted between the components of a name.","Clustering Coefficient":"0.5238095238095238","Betweenness Centrality":"126.40649586358343","Weighted Degree":"13.0","Chapters":"2","tags":"5"},"color":"rgb(0,213,255)","size":54.30107498168945},{"label":"11.9.3.4.Ex","x":3219.106689453125,"y":911.7349243164062,"id":"151","attributes":{"Order":"0151","Type":"example","Component ID":"0","Closeness Centrality":"0.32241459990641086","Degree":"5","Article":"  In the binomen Dysidea? papillosa Johnston, 1842, the tentative generic combination does not affect the availability of the specific name.","Clustering Coefficient":"0.5","Betweenness Centrality":"29.15648863146061","Weighted Degree":"5.0","Chapters":"4","tags":"11"},"color":"rgb(75,205,0)","size":51.433692932128906},{"label":"18.Ex","x":-168.93731689453125,"y":-699.4743041992188,"id":"216","attributes":{"Order":"0216","Type":"example","Component ID":"0","Closeness Centrality":"0.3478919464781621","Degree":"10","Article":"  Names such as Polyodon, Apus, albus or sinensis are not to be rejected because of a claim that they denote a character or distribution not possessed by the taxon. Species-group names such as bison in Bison bison and troglodytes in Troglodytes troglodytes troglodytes are not to be rejected because of tautonymy","Clustering Coefficient":"0.2","Betweenness Centrality":"332.7078726958888","Weighted Degree":"10.0","Chapters":"4","tags":"18"},"color":"rgb(75,205,0)","size":53.225807189941406},{"label":"25A.Ex","x":2586.577392578125,"y":1722.5384521484375,"id":"317","attributes":{"Order":"0317","Type":"example","Component ID":"0","Closeness Centrality":"0.3191292264937471","Degree":"3","Article":"  The mosquito name Aedes aegypti should be so printed on first mention, but subsequently may be given as A. aegypti (and A. a. aegypti for Aedes aegypti aegypti) but in a case where confusion is likely (e.g. with Anopheles), Aedes aegypti might be abbreviated to Ae. aegypti (and An. maculipennis used without ambiguity for a species of Anopheles).","Clustering Coefficient":"0.3333333333333333","Betweenness Centrality":"34.297808425374946","Weighted Degree":"3.0","Chapters":"7","tags":"25"},"color":"rgb(75,205,0)","size":50.71684646606445},{"label":"79.3.3","x":-3370.467529296875,"y":3015.889404296875,"id":"945","attributes":{"Order":"0949","Type":"regular","Component ID":"0","Closeness Centrality":"0.32507666902571364","Degree":"5","Article":" The notice shall specify the title under which the Part of the List adopted by the Commission shall be known and its scope (including the taxonomic field and dates covered).","Clustering Coefficient":"0.2","Betweenness Centrality":"56.13263535165951","Weighted Degree":"7.0","Chapters":"17","tags":"79"},"color":"rgb(0,213,255)","size":52.15053939819336},{"label":"junior homonym","x":1642.705810546875,"y":-740.0384521484375,"id":"1123","attributes":{"Order":"1116","Type":"Glossary","Component ID":"0","Closeness Centrality":"0.3589476426152644","Degree":"33","Article":"Of two homonyms: the later established, or in the case of simultaneous establishment the one not given precedence under Article 24","Clustering Coefficient":"0.16098484848484848","Betweenness Centrality":"978.7189444499998","Weighted Degree":"33.0","Chapters":"other","tags":"glossary"},"color":"rgb(255,116,49)","size":61.46953582763672},{"label":"78.2.3","x":-2485.181396484375,"y":3725.20166015625,"id":"914","attributes":{"Order":"0918","Type":"regular","Component ID":"0","Closeness Centrality":"0.341765873015873","Degree":"10","Article":" The Commission, on its own initiative [Art. 83] or when a case is referred to it, may interpret or apply the provisions of the Code to any question of zoological nomenclature, and give a ruling in an Opinion [Art. 80.2].","Clustering Coefficient":"0.28888888888888886","Betweenness Centrality":"171.06993698626457","Weighted Degree":"20.0","Chapters":"17","tags":"78"},"color":"rgb(0,213,255)","size":56.810035705566406},{"label":"printing on paper","x":-2058.7919921875,"y":5166.22412109375,"id":"1228","attributes":{"Order":"1220","Type":"Glossary","Component ID":"0","Closeness Centrality":"0.318686401480111","Degree":"4","Article":"The production of numerous identical copies of text or illustrations on paper. For the purposes of the Code, photography (i.e. the production of images on light-sensitive paper) does not constitute printing [Art. 9.2]","Clustering Coefficient":"0.0","Betweenness Centrality":"777.1637834408687","Weighted Degree":"4.0","Chapters":"other","tags":"glossary"},"color":"rgb(255,116,49)","size":51.07526779174805},{"label":"29.5","x":3778.786376953125,"y":-904.7228393554688,"id":"341","attributes":{"Order":"0341","Type":"regular","Component ID":"0","Closeness Centrality":"0.3367546432062561","Degree":"16","Article":"  Maintenance of current spellings. If a spelling of a family-group name was not formed in accordance with Article 29.3 but is in prevailing usage, that spelling is to be maintained, whether or not it is the original spelling and whether or not its derivation from the name of the type genus is in accordance with the grammatical procedures in Articles 29.3.1 and 29.3.2.","Clustering Coefficient":"0.4166666666666667","Betweenness Centrality":"266.0526927531456","Weighted Degree":"44.0","Chapters":"7","tags":"29"},"color":"rgb(0,213,255)","size":65.41218566894531},{"label":"11.7","x":1549.0535888671875,"y":49.88565444946289,"id":"121","attributes":{"Order":"0121","Type":"regular","Component ID":"0","Closeness Centrality":"0.35885416666666664","Degree":"17","Article":" Family-group names.","Clustering Coefficient":"0.5073529411764706","Betweenness Centrality":"249.81496388802918","Weighted Degree":"49.0","Chapters":"4","tags":"11"},"color":"rgb(0,213,255)","size":67.20429992675781},{"label":"86.1.1","x":-1200.09521484375,"y":49.467063903808594,"id":"996","attributes":{"Order":"1000","Type":"regular","Component ID":"0","Closeness Centrality":"0.3695360686511129","Degree":"9","Article":" If an author takes action under Articles 23.9, 65.2.3 or 70.3 to preserve usage of a name, but the action is published before 1 January 2000, a subsequent author must not set that action aside on the grounds that it was published before 1 January 2000; if it is considered necessary, the Commission should be asked to confirm the action (and is empowered to do so without giving advance notice).","Clustering Coefficient":"0.25","Betweenness Centrality":"425.46717707061754","Weighted Degree":"25.0","Chapters":"18","tags":"86"},"color":"rgb(0,213,255)","size":58.602149963378906},{"label":"11.9.3.5","x":2233.009765625,"y":535.6115112304688,"id":"152","attributes":{"Order":"0152","Type":"regular","Component ID":"0","Closeness Centrality":"0.372936400541272","Degree":"13","Article":" a species-group name first published as an interpolated name [Art. 6.2] cannot be made available from that act;","Clustering Coefficient":"0.5641025641025641","Betweenness Centrality":"260.5235114150708","Weighted Degree":"33.0","Chapters":"4","tags":"11"},"color":"rgb(0,213,255)","size":61.46953582763672},{"label":"80.2","x":-2390.126220703125,"y":3549.360107421875,"id":"958","attributes":{"Order":"0962","Type":"regular","Component ID":"0","Closeness Centrality":"0.34125804853888064","Degree":"18","Article":"  Opinions. If a case involves the application of the Code to an individual work, name, or nomenclatural act, the Commission is to give a ruling in an Opinion, and either","Clustering Coefficient":"0.3235294117647059","Betweenness Centrality":"229.61282871734463","Weighted Degree":"46.0","Chapters":"17","tags":"80"},"color":"rgb(0,213,255)","size":66.1290283203125},{"label":"12.2.7","x":-1894.3719482421875,"y":1466.402099609375,"id":"171","attributes":{"Order":"0171","Type":"regular","Component ID":"0","Closeness Centrality":"0.420763358778626","Degree":"28","Article":" the proposal of a new genus-group name or of a new species-group name in association with an illustration of the taxon being named, or with a bibliographic reference to such an illustration, even if the illustration is contained in a work published before 1758, or in one that is not consistently binominal, or in one that has been suppressed by the Commission (unless the Commission has ruled that the work is to be treated as not having been published [Art. 8.7]); and","Clustering Coefficient":"0.24867724867724866","Betweenness Centrality":"3365.819807960245","Weighted Degree":"52.0","Chapters":"4","tags":"12"},"color":"rgb(0,213,255)","size":68.27957153320312},{"label":"45.5.1","x":-686.7561645507812,"y":1035.207763671875,"id":"493","attributes":{"Order":"0493","Type":"regular","Component ID":"0","Closeness Centrality":"0.4262295081967213","Degree":"30","Article":" A name that has infrasubspecific rank under the provisions of this Article cannot be made available from its original publication by any subsequent action (such as \"elevation in rank\") except by a ruling of the Commission. When a subsequent author applies the same word to a species or subspecies in a manner that makes it an available name [Arts. 11-18], even if he or she attributes authorship of the name to the author of its publication as an infrasubspecific name, that subsequent author thereby establishes a new name with its own authorship and date.","Clustering Coefficient":"0.2160919540229885","Betweenness Centrality":"2395.0212147110483","Weighted Degree":"72.0","Chapters":"10","tags":"45"},"color":"rgb(0,213,255)","size":75.44802856445312},{"label":"51","x":2216.77783203125,"y":3039.0,"id":"533","attributes":{"Order":"0533","Type":"regular","Component ID":"0","Closeness Centrality":"0.3553378029912326","Degree":"10","Article":" Citation of names of authors.","Clustering Coefficient":"0.4642857142857143","Betweenness Centrality":"133.05302666933125","Weighted Degree":"21.0","Chapters":"11","tags":"51"},"color":"rgb(0,213,255)","size":57.16845703125},{"label":"61.2.2","x":240.96066284179688,"y":-3480.267578125,"id":"651","attributes":{"Order":"0651","Type":"regular","Component ID":"0","Closeness Centrality":"0.3832035595105673","Degree":"18","Article":" When a nominal taxon in the family group, or the genus group, or the species group is raised or lowered in rank, or its name is used at more than one rank simultaneously, the name-bearing type remains the same [Arts. 36.2, 43.1, 46.2].","Clustering Coefficient":"0.35","Betweenness Centrality":"431.2740733793438","Weighted Degree":"44.0","Chapters":"13","tags":"61"},"color":"rgb(0,213,255)","size":65.41218566894531},{"label":"42.3.2","x":-1824.18408203125,"y":-1940.48828125,"id":"479","attributes":{"Order":"0479","Type":"regular","Component ID":"0","Closeness Centrality":"0.3704301075268817","Degree":"11","Article":" Nominal taxa of the genus group established before 1931 (in the case of ichnotaxa, before 2000 [Art. 13.3.3]) may have had no type species fixed; in such cases Article 69 applies.","Clustering Coefficient":"0.41818181818181815","Betweenness Centrality":"141.69715258311658","Weighted Degree":"21.0","Chapters":"9","tags":"42"},"color":"rgb(0,213,255)","size":57.16845703125},{"label":"Rec.72C","x":-4258.70703125,"y":-577.47998046875,"id":"788","attributes":{"Order":"0788","Type":"reccomendation","Component ID":"0","Closeness Centrality":"0.39666090961427747","Degree":"10","Article":" Marking of important individuals. Whenever possible, authors establishing new nominal species-group taxa based upon microscope preparations containing more than one specimen (a \"type slide\") should mark distinctly the locations of specimens which are considered to be of crucial importance in demonstrating the taxonomic characters.","Clustering Coefficient":"0.044444444444444446","Betweenness Centrality":"712.7651749226508","Weighted Degree":"10.0","Chapters":"16","tags":"72"},"color":"rgb(255,126,255)","size":53.225807189941406},{"label":"subtribe name or name of a substribe","x":2355.486572265625,"y":-2786.9541015625,"id":"1188","attributes":{"Order":"1179","Type":"Glossary","Component ID":"0","Closeness Centrality":"0.36687965921192756","Degree":"13","Article":"A scientific name of a taxon at the rank of subtribe. Such names have the suffix -INA","Clustering Coefficient":"0.44871794871794873","Betweenness Centrality":"177.85789953415423","Weighted Degree":"13.0","Chapters":"other","tags":"glossary"},"color":"rgb(255,116,49)","size":54.30107498168945},{"label":"57.5","x":2972.16064453125,"y":-850.03125,"id":"604","attributes":{"Order":"0604","Type":"regular","Component ID":"0","Closeness Centrality":"0.386752736458041","Degree":"22","Article":"  Difference in spelling of generic names. Identical species-group names (or species-group names deemed to be identical [Art. 58]) established for different nominal taxa are homonyms when combined with the same generic name (but see Article 57.8.1) even if the spelling of the generic name with which one or more of the species-group names is combined is an incorrect spelling or an emendation [Art. 11.9.3.2].","Clustering Coefficient":"0.4025974025974026","Betweenness Centrality":"1240.626733786182","Weighted Degree":"50.0","Chapters":"12","tags":"57"},"color":"rgb(0,213,255)","size":67.56272888183594},{"label":"Opinion","x":-1904.5421142578125,"y":3642.155029296875,"id":"1212","attributes":{"Order":"1204","Type":"Glossary","Component ID":"0","Closeness Centrality":"0.36854774003744317","Degree":"38","Article":"A formal publication by the Commission containing a ruling that applies, interprets, or suspends provisions of the Code in a case affecting one or more stated names, nomenclatural acts or works. An Opinion states how the Code is to be applied or interpreted, or the course to be followed, in the particular case [Art. 80.2-5]","Clustering Coefficient":"0.12834224598930483","Betweenness Centrality":"2958.884930900036","Weighted Degree":"38.0","Chapters":"other","tags":"glossary"},"color":"rgb(255,116,49)","size":63.26165008544922},{"label":"11.9.3.6.Ex","x":769.2529907226562,"y":-603.7333984375,"id":"154","attributes":{"Order":"0154","Type":"example","Component ID":"0","Closeness Centrality":"0.37313836988897914","Degree":"9","Article":"  Lowe (1843) established the new fish species Seriola gracilis and at the same time conditionally proposed a new genus Cubiceps to contain that nominal species. By that action he is deemed to have established first the nominal species Seriola gracilis Lowe, 1843 and then to have transferred it to the conditionally proposed genus Cubiceps, in which its name is cited as Cubiceps gracilis (Lowe, 1843).","Clustering Coefficient":"0.19444444444444445","Betweenness Centrality":"181.7959665604001","Weighted Degree":"9.0","Chapters":"4","tags":"11"},"color":"rgb(75,205,0)","size":52.86738204956055},{"label":"52","x":1731.8089599609375,"y":-268.5166015625,"id":"555","attributes":{"Order":"0555","Type":"regular","Component ID":"0","Closeness Centrality":"0.34338400199352104","Degree":"20","Article":" Principle of Homonymy.","Clustering Coefficient":"0.42105263157894735","Betweenness Centrality":"372.08512515634476","Weighted Degree":"46.0","Chapters":"12","tags":"52"},"color":"rgb(0,213,255)","size":66.1290283203125},{"label":"conditional2","x":162.2644805908203,"y":-317.4644470214844,"id":"1060","attributes":{"Order":"1054","Type":"Glossary","Component ID":"0","Closeness Centrality":"0.3509933774834437","Degree":"9","Article":"Of the inclusion of a taxon in another taxon at a higher rank: made with stated reservations [Art. 51.3.3]","Clustering Coefficient":"0.17857142857142858","Betweenness Centrality":"434.30501274305936","Weighted Degree":"9.0","Chapters":"other","tags":"glossary"},"color":"rgb(255,116,49)","size":52.86738204956055},{"label":"variant spellings","x":2761.79443359375,"y":-327.0514831542969,"id":"1272","attributes":{"Order":"1262","Type":"Glossary","Component ID":"0","Closeness Centrality":"0.3203906068356196","Degree":"10","Article":"Different spellings of specific or subspecific names that are deemed to be identical for the purposes of the Principle of Homonymy [Art. 58]","Clustering Coefficient":"0.2777777777777778","Betweenness Centrality":"149.99190378520385","Weighted Degree":"10.0","Chapters":"other","tags":"glossary"},"color":"rgb(255,116,49)","size":53.225807189941406},{"label":"32.5.2.2","x":3849.1435546875,"y":1414.4443359375,"id":"402","attributes":{"Order":"0402","Type":"regular","Component ID":"0","Closeness Centrality":"0.3648398199629335","Degree":"11","Article":" In a compound species-group name published as separate words that are deemed to form a single word [Art. 11.9.5], the component words are to be united without a hyphen.","Clustering Coefficient":"0.35555555555555557","Betweenness Centrality":"515.3214847968803","Weighted Degree":"21.0","Chapters":"7","tags":"32"},"color":"rgb(0,213,255)","size":57.16845703125},{"label":"rejected name2","x":117.83177947998047,"y":-2609.29443359375,"id":"1177","attributes":{"Order":"1168","Type":"Glossary","Component ID":"0","Closeness Centrality":"0.32286785379568883","Degree":"6","Article":"A name which, as a matter of taxonomic judgment, is either treated as a junior subjective synonym (q.v.) of a name used as valid or is believed not to be applicable to the taxon under consideration","Clustering Coefficient":"0.4","Betweenness Centrality":"65.42813415089077","Weighted Degree":"6.0","Chapters":"other","tags":"glossary"},"color":"rgb(255,116,49)","size":51.7921142578125},{"label":"form2","x":-1566.3848876953125,"y":-1929.383544921875,"id":"1108","attributes":{"Order":"1101","Type":"Glossary","Component ID":"0","Closeness Centrality":"0.3432129514321295","Degree":"5","Article":"Those individuals of a species or subspecies differing, in a stated way, from other individuals within the taxon (e.g. larval and adult forms, male and female forms, ecological forms, and seasonal forms).","Clustering Coefficient":"0.4","Betweenness Centrality":"65.11197048930327","Weighted Degree":"5.0","Chapters":"other","tags":"glossary"},"color":"rgb(255,116,49)","size":51.433692932128906},{"label":"21.7.2","x":-1179.1597900390625,"y":6868.330078125,"id":"235","attributes":{"Order":"0235","Type":"regular","Component ID":"0","Closeness Centrality":"0.3039929406574013","Degree":"6","Article":" Works issued as electronic copies are required to state a date of publication (Article 8.5.2), even if incompletely specified (Article 21.3).","Clustering Coefficient":"0.5333333333333333","Betweenness Centrality":"66.44979675536469","Weighted Degree":"16.0","Chapters":"5","tags":"21"},"color":"rgb(0,213,255)","size":55.3763427734375},{"label":"Rec.74G","x":-5023.74365234375,"y":885.4871215820312,"id":"861","attributes":{"Order":"0865","Type":"reccomendation","Component ID":"0","Closeness Centrality":"0.3157653528872594","Degree":"5","Article":" Not merely for curatorial purposes. The designation of lectotypes should be done as part of a revisionary or other taxonomic work to enhance the stability of nomenclature, and not for mere curatorial convenience.","Clustering Coefficient":"0.1","Betweenness Centrality":"81.42036426400497","Weighted Degree":"5.0","Chapters":"16","tags":"74"},"color":"rgb(255,126,255)","size":51.433692932128906},{"label":"General Recommendation 5","x":808.22265625,"y":3288.55322265625,"id":"1501","attributes":{"Order":"1370","Type":"Appendix B","Component ID":"0","Closeness Centrality":"0.40625","Degree":"19","Article":"An author establishing a new genus- or species-group name should state its derivation (etymology), and in the case of a genus-group name its gender (which should also be clear from the form of the name itself). New names should be in Latin form; they should be euphonious and easily memorable, and should not be liable to confusion with those of other taxa of any rank, or with vernacular words. In the case of genus-group names they should not be the same as names known to exist for botanical or microbiological genera. In the case of a new family-group name the citation of the type genus is mandatory [Art. 16.2], and the author and date of the type genus should be given.","Clustering Coefficient":"0.21637426900584794","Betweenness Centrality":"1998.69605683654","Weighted Degree":"25.0","Chapters":"other","tags":"General Recs"},"color":"rgb(0,190,137)","size":58.602149963378906},{"label":"37.2","x":1238.7276611328125,"y":-2060.60693359375,"id":"460","attributes":{"Order":"0460","Type":"regular","Component ID":"0","Closeness Centrality":"0.37476203426706556","Degree":"20","Article":"  Effect of change of name on nominotypical taxa. If the name in use for a family-group taxon is unavailable or invalid it must be replaced by the name valid under Article 23.3.5; any subordinate taxa containing the type genus of the substitute nominal taxon (and therefore denoted by the valid family-group name, with appropriate suffixes) become nominotypical taxa.","Clustering Coefficient":"0.2046783625730994","Betweenness Centrality":"670.5447189215865","Weighted Degree":"28.0","Chapters":"8","tags":"37"},"color":"rgb(0,213,255)","size":59.67741775512695},{"label":"8.5.3.1","x":-1302.079345703125,"y":6178.6796875,"id":"59","attributes":{"Order":"0059","Type":"regular","Component ID":"0","Closeness Centrality":"0.32646292347784883","Degree":"10","Article":" The entry in the Official Register of Zoological Nomenclature must give the name and Internet address of an organization other than the publisher that is intended to permanently archive the work in a manner that preserves the content and layout, and is capable of doing so. This information is not required to appear in the work itself.","Clustering Coefficient":"0.5333333333333333","Betweenness Centrality":"331.1533922316617","Weighted Degree":"16.0","Chapters":"3","tags":"8"},"color":"rgb(0,213,255)","size":55.3763427734375},{"label":"11.9","x":1947.24365234375,"y":750.1563720703125,"id":"137","attributes":{"Order":"0137","Type":"regular","Component ID":"0","Closeness Centrality":"0.36658685820696996","Degree":"19","Article":"  Species-group names.","Clustering Coefficient":"0.5497076023391813","Betweenness Centrality":"215.60431885212836","Weighted Degree":"49.0","Chapters":"4","tags":"11"},"color":"rgb(0,213,255)","size":67.20429992675781},{"label":"tautonymy","x":596.8701782226562,"y":-1290.2052001953125,"id":"1299","attributes":{"Order":"1287","Type":"Glossary","Component ID":"0","Closeness Centrality":"0.3540596094552929","Degree":"10","Article":"The use of the same word for the name of a genus-group taxon and for the species-group name of one of its included species and/or subspecies","Clustering Coefficient":"0.15555555555555556","Betweenness Centrality":"299.25671732704734","Weighted Degree":"10.0","Chapters":"other","tags":"glossary"},"color":"rgb(255,116,49)","size":53.225807189941406},{"label":"57.3.2.Ex","x":3073.81591796875,"y":-2160.436279296875,"id":"601","attributes":{"Order":"0601","Type":"example","Component ID":"0","Closeness Centrality":"0.3524296675191816","Degree":"8","Article":"  Xus albus Smith, 1900 (where Xus is a junior homonym) became Xoides albus (Smith, 1900) when Xoides Dupont, 1909 was established to replaceXus. If a new species Xoides albus Jones, 1910 were proposed, the two specific names would be secondary homonyms.","Clustering Coefficient":"0.35714285714285715","Betweenness Centrality":"72.58229811771099","Weighted Degree":"8.0","Chapters":"12","tags":"57"},"color":"rgb(75,205,0)","size":52.50896072387695},{"label":"8","x":-1120.179931640625,"y":4879.57666015625,"id":"39","attributes":{"Order":"0039","Type":"regular","Component ID":"0","Closeness Centrality":"0.3730373578776394","Degree":"34","Article":" What constitutes published work. A work is to be regarded as published for the purposes of zoological nomenclature if it complies with the requirements of this Article and is not excluded by the provisions of Article 9.","Clustering Coefficient":"0.17045454545454544","Betweenness Centrality":"3961.7684404128863","Weighted Degree":"72.0","Chapters":"3","tags":"8"},"color":"rgb(0,213,255)","size":75.44802856445312},{"label":"ZooBank","x":-1020.2421264648438,"y":5978.9677734375,"id":"1358","attributes":{"Order":"1342","Type":"Glossary","Component ID":"0","Closeness Centrality":"0.3379107405590976","Degree":"16","Article":"The online version of the Official Register of Zoological Nomenclature","Clustering Coefficient":"0.35","Betweenness Centrality":"604.1187425392006","Weighted Degree":"16.0","Chapters":"other","tags":"glossary"},"color":"rgb(255,116,49)","size":55.3763427734375},{"label":"misapply","x":-1784.2755126953125,"y":-618.9612426757812,"id":"1148","attributes":{"Order":"1141","Type":"Glossary","Component ID":"0","Closeness Centrality":"0.3476286579212916","Degree":"9","Article":"To apply, deliberately or otherwise, a name in a sense which is not correct under the provisions of the Code (e.g. in a manner not in accord with the name-bearing type)","Clustering Coefficient":"0.1388888888888889","Betweenness Centrality":"416.4394649176441","Weighted Degree":"9.0","Chapters":"other","tags":"glossary"},"color":"rgb(255,116,49)","size":52.86738204956055},{"label":"13.2.1","x":-1629.2506103515625,"y":829.7965087890625,"id":"182","attributes":{"Order":"0182","Type":"regular","Component ID":"0","Closeness Centrality":"0.4075717243419107","Degree":"21","Article":" A family-group name first published after 1930 and before 1961 which does not satisfy the provisions of Article 13.1 is available from its original publication only if it was used as valid before 2000, and also was not rejected by an author who, after 1960 and before 2000, expressly applied Article 13 of the then current editions of the Code.","Clustering Coefficient":"0.17142857142857143","Betweenness Centrality":"1607.661193638385","Weighted Degree":"29.0","Chapters":"4","tags":"13"},"color":"rgb(0,213,255)","size":60.03584289550781},{"label":"Rec. 73I","x":-3367.904052734375,"y":-700.0050048828125,"id":"1511","attributes":{"Order":"0837","Type":"reccomendation","Component ID":"0","Closeness Centrality":"0.3526100307062436","Degree":"7","Article":"Consultation with specialists. Before the designation of an unpreserved specimen as a name-bearing type, an author should consult with specialists in the group in question","Clustering Coefficient":"0.7619047619047619","Betweenness Centrality":"28.446281356674138","Weighted Degree":"7.0","Chapters":"16","tags":"73"},"color":"rgb(255,126,255)","size":52.15053939819336},{"label":"72.4.1.1.Ex","x":-6465.19091796875,"y":-876.6007080078125,"id":"774","attributes":{"Order":"0774","Type":"example","Component ID":"0","Closeness Centrality":"0.3683507083667469","Degree":"7","Article":"  Linnaeus (1758) described the gastropod Conus imperialis, and cited specimens described or illustrated by previous authors. The type series included not only those cited specimens, but also two other specimens currently in collections in Uppsala and London of which there is evidence that they were known to Linnaeus and recognized by him as C. imperialis when the nominal species was established.","Clustering Coefficient":"0.2857142857142857","Betweenness Centrality":"272.24472753442427","Weighted Degree":"7.0","Chapters":"16","tags":"72"},"color":"rgb(75,205,0)","size":52.15053939819336},{"label":"58.12","x":4014.377197265625,"y":483.5358581542969,"id":"623","attributes":{"Order":"0623","Type":"regular","Component ID":"0","Closeness Centrality":"0.29801038062283736","Degree":"4","Article":" use of different connecting vowels in compound words (e.g. nigricinctus, nigrocinctus);","Clustering Coefficient":"0.0","Betweenness Centrality":"140.9850758646985","Weighted Degree":"6.0","Chapters":"12","tags":"58"},"color":"rgb(0,213,255)","size":51.7921142578125},{"label":"61.4.Ex","x":-2850.19287109375,"y":-2923.696533203125,"id":"659","attributes":{"Order":"0659","Type":"example","Component ID":"0","Closeness Centrality":"0.3649364406779661","Degree":"11","Article":"  Planigale Troughton, 1928 (Mammalia) was established with the species P. subtilissima (L nnberg, 1913), P. tenuirostris Troughton, 1928 andP. ingrami (Thomas, 1906) and the subspecies P. ingrami brunnea Troughton, 1928. In the original description, the latter \"subspecies of ingrami\" was designated the type of Planigale by the term \"Genotype\". P. brunnea Troughton, 1928 is the type species by original designation, not P. ingrami (Thomas, 1906).","Clustering Coefficient":"0.12727272727272726","Betweenness Centrality":"579.5786225068922","Weighted Degree":"13.0","Chapters":"13","tags":"61"},"color":"rgb(75,205,0)","size":54.30107498168945},{"label":"rejected name1","x":403.69384765625,"y":-172.7872314453125,"id":"1176","attributes":{"Order":"1167","Type":"Glossary","Component ID":"0","Closeness Centrality":"0.35680994303469704","Degree":"22","Article":"A name which, under the provisions of the Code, cannot be used as a valid name and which is set aside in favour of another name","Clustering Coefficient":"0.1774891774891775","Betweenness Centrality":"1068.377517879325","Weighted Degree":"22.0","Chapters":"other","tags":"glossary"},"color":"rgb(255,116,49)","size":57.52688217163086},{"label":"70.3","x":-1424.2691650390625,"y":-2006.7724609375,"id":"754","attributes":{"Order":"0754","Type":"regular","Component ID":"0","Closeness Centrality":"0.3677608753669602","Degree":"17","Article":"  Misidentified type species. If an author discovers that a type species was misidentified (but for type species fixed by deliberately cited misidentifications, see Articles 11.10, 67.13 and 69.2.4), the author may select, and thereby fix as type species, the species that will, in his or her judgment, best serve stability and universality, either","Clustering Coefficient":"0.27205882352941174","Betweenness Centrality":"521.2163882619823","Weighted Degree":"55.0","Chapters":"15","tags":"70"},"color":"rgb(0,213,255)","size":69.3548355102539},{"label":"78.2.4","x":-1903.6488037109375,"y":5322.38525390625,"id":"915","attributes":{"Order":"0919","Type":"regular","Component ID":"0","Closeness Centrality":"0.3567175770126844","Degree":"15","Article":" The Commission may establish and maintain an Official Register of Zoological Nomenclature (ZooBank), to record essential information about works, names and nomenclatural acts. The Official Register of Zoological Nomenclature may be maintained in electronic or paper form. The Official Lists and Official Indexes may be maintained in the Official Register.","Clustering Coefficient":"0.16483516483516483","Betweenness Centrality":"1520.903230504825","Weighted Degree":"21.0","Chapters":"17","tags":"78"},"color":"rgb(0,213,255)","size":57.16845703125},{"label":"lectotype","x":-6361.02392578125,"y":-1123.42138671875,"id":"1323","attributes":{"Order":"1311","Type":"Glossary","Component ID":"0","Closeness Centrality":"0.36101650510872413","Degree":"57","Article":"A syntype designated as the single name-bearing type specimen subsequent to the establishment of a nominal species or subspecies [Art. 74]","Clustering Coefficient":"0.11380471380471381","Betweenness Centrality":"5173.049941182925","Weighted Degree":"57.0","Chapters":"other","tags":"glossary"},"color":"rgb(255,116,49)","size":70.07168579101562},{"label":"86","x":-2927.9228515625,"y":3654.1865234375,"id":"994","attributes":{"Order":"0998","Type":"regular","Component ID":"0","Closeness Centrality":"0.33397964129907903","Degree":"10","Article":" Effective date and force of the Code.","Clustering Coefficient":"0.6222222222222222","Betweenness Centrality":"66.7173890488521","Weighted Degree":"21.0","Chapters":"18","tags":"86"},"color":"rgb(0,213,255)","size":57.16845703125},{"label":"77","x":-3073.616943359375,"y":4283.03369140625,"id":"898","attributes":{"Order":"0902","Type":"regular","Component ID":"0","Closeness Centrality":"0.3322884012539185","Degree":"17","Article":" Relation of Commission to international bodies from which it derives functions and powers.","Clustering Coefficient":"0.33088235294117646","Betweenness Centrality":"639.7466535463913","Weighted Degree":"46.0","Chapters":"17","tags":"77"},"color":"rgb(0,213,255)","size":66.1290283203125},{"label":"58.6","x":3862.979248046875,"y":-1712.7213134765625,"id":"617","attributes":{"Order":"0617","Type":"regular","Component ID":"0","Closeness Centrality":"0.2913935292873758","Degree":"1","Article":" aspiration or non-aspiration of a consonant (e.g. oxyrhynchus, oxyrynchus);","Clustering Coefficient":"0.0","Betweenness Centrality":"0.0","Weighted Degree":"3.0","Chapters":"12","tags":"58"},"color":"rgb(0,213,255)","size":50.71684646606445},{"label":"Rec.74E","x":-6827.07958984375,"y":-1425.146484375,"id":"859","attributes":{"Order":"0863","Type":"reccomendation","Component ID":"0","Closeness Centrality":"0.34527687296416937","Degree":"6","Article":" Verification of locality. When selecting a lectotype, the author should, if possible, verify the accuracy of the locality ascribed to it. A syntype of known locality should be preferred to one of unknown origin.","Clustering Coefficient":"0.26666666666666666","Betweenness Centrality":"149.85328484202068","Weighted Degree":"10.0","Chapters":"16","tags":"74"},"color":"rgb(255,126,255)","size":53.225807189941406},{"label":"family1","x":2735.8193359375,"y":-2881.646484375,"id":"1101","attributes":{"Order":"1094","Type":"Glossary","Component ID":"0","Closeness Centrality":"0.3409203364670955","Degree":"19","Article":"A rank within the family group between superfamily and subfamily","Clustering Coefficient":"0.1568627450980392","Betweenness Centrality":"315.40000182689175","Weighted Degree":"19.0","Chapters":"other","tags":"glossary"},"color":"rgb(255,116,49)","size":56.45161437988281},{"label":"33.3.1.Ex","x":3157.4990234375,"y":801.552001953125,"id":"435","attributes":{"Order":"0435","Type":"example","Component ID":"0","Closeness Centrality":"0.3120471014492754","Degree":"4","Article":"  The specific name in Trypanosoma brucii Plummer \u0026 Bradford, 1899 is in prevailing usage but is spelled brucei; brucei is deemed to be correct and its use is to be maintained.","Clustering Coefficient":"0.3333333333333333","Betweenness Centrality":"44.12927161108443","Weighted Degree":"4.0","Chapters":"7","tags":"33"},"color":"rgb(75,205,0)","size":51.07526779174805},{"label":"2013","x":-2407.7861328125,"y":5418.59228515625,"id":"1482","attributes":{"Order":"1357","Type":"Important Dates","Component ID":"0","Closeness Centrality":"0.26177811550151975","Degree":"5","Clustering Coefficient":"0.4","Betweenness Centrality":"80.71886039539","Weighted Degree":"5.0","Chapters":"other","tags":"dates"},"color":"rgb(136,111,57)","size":51.433692932128906},{"label":"62","x":2216.5322265625,"y":-3129.331787109375,"id":"660","attributes":{"Order":"0660","Type":"regular","Component ID":"0","Closeness Centrality":"0.3882783882783883","Degree":"24","Article":" Application. The provisions of this Chapter apply equally to nominal family-group taxa at any rank (superfamily, family, subfamily, tribe, subtribe and at any other rank below superfamily and above genus) [Art. 35.1].","Clustering Coefficient":"0.322463768115942","Betweenness Centrality":"1335.858994913373","Weighted Degree":"35.0","Chapters":"14","tags":"62"},"color":"rgb(0,213,255)","size":62.186378479003906},{"label":"family2","x":981.9993286132812,"y":-2456.198974609375,"id":"1102","attributes":{"Order":"1095","Type":"Glossary","Component ID":"0","Closeness Centrality":"0.3509933774834437","Degree":"8","Article":"A taxon at the rank of family","Clustering Coefficient":"0.42857142857142855","Betweenness Centrality":"88.37035086620193","Weighted Degree":"8.0","Chapters":"other","tags":"glossary"},"color":"rgb(255,116,49)","size":52.50896072387695},{"label":"fixation by elimination","x":-2234.680419921875,"y":-4044.273681640625,"id":"1106","attributes":{"Order":"1099","Type":"Glossary","Component ID":"0","Closeness Centrality":"0.3114124293785311","Degree":"8","Article":"The supposed fixation of a type species by the subsequent transfer of all but one of the originally included nominal species from a genus. Not in itself an available method of type fixation [Art. 69.4; but see Article 69.1.1].","Clustering Coefficient":"0.23809523809523808","Betweenness Centrality":"31.812269093185265","Weighted Degree":"8.0","Chapters":"other","tags":"glossary"},"color":"rgb(255,116,49)","size":52.50896072387695},{"label":"Principle of Binominal Nomenclature","x":2039.52685546875,"y":576.01611328125,"id":"1222","attributes":{"Order":"1214","Type":"Glossary","Component ID":"0","Closeness Centrality":"0.3418506574051104","Degree":"15","Article":"The principle that the scientific name of a species, and not of a taxon at any other rank, is a combination of two names (a binomen, q.v.); the use of a trinomen (q.v.) for the name of a subspecies and of uninominal names for taxa above the species group is in accord with the Principle. See Articles 5, 11.4","Clustering Coefficient":"0.20512820512820512","Betweenness Centrality":"170.3148760328353","Weighted Degree":"15.0","Chapters":"other","tags":"glossary"},"color":"rgb(255,116,49)","size":55.017921447753906},{"label":"taxonomic hierarchy","x":-12.64609146118164,"y":-2215.558349609375,"id":"1119","attributes":{"Order":"1112","Type":"Glossary","Component ID":"0","Closeness Centrality":"0.33527980535279805","Degree":"4","Article":"A system of classification based on a sequence of taxonomic categories ranked by their increasing levels of inclusiveness - see taxon","Clustering Coefficient":"0.6666666666666666","Betweenness Centrality":"1.1812484472376898","Weighted Degree":"4.0","Chapters":"other","tags":"glossary"},"color":"rgb(255,116,49)","size":51.07526779174805},{"label":"preprint","x":-611.942138671875,"y":5504.76513671875,"id":"1221","attributes":{"Order":"1213","Type":"Glossary","Component ID":"0","Closeness Centrality":"0.3385749385749386","Degree":"8","Article":"A work published, with its own specified date of publication (imprint date), in advance of its later reissue as part of a collective or cumulative work. Preprints may be published works for the purposes of zoological nomenclature. See separate","Clustering Coefficient":"0.39285714285714285","Betweenness Centrality":"228.6899626608406","Weighted Degree":"8.0","Chapters":"other","tags":"glossary"},"color":"rgb(255,116,49)","size":52.50896072387695},{"label":"34","x":3182.671630859375,"y":311.48236083984375,"id":"439","attributes":{"Order":"0439","Type":"regular","Component ID":"0","Closeness Centrality":"0.3624408206207259","Degree":"22","Article":" Mandatory changes in spelling consequent upon changes in rank or combination.","Clustering Coefficient":"0.3047619047619048","Betweenness Centrality":"1106.0711043898827","Weighted Degree":"59.0","Chapters":"7","tags":"34"},"color":"rgb(0,213,255)","size":70.78852844238281},{"label":"subtribe1","x":2456.478759765625,"y":-3142.344970703125,"id":"1282","attributes":{"Order":"1272","Type":"Glossary","Component ID":"0","Closeness Centrality":"0.3159101329665291","Degree":"8","Article":"A family-group rank below tribe. Names of subtribes have the suffix -INA.","Clustering Coefficient":"0.75","Betweenness Centrality":"2.240507184517748","Weighted Degree":"8.0","Chapters":"other","tags":"glossary"},"color":"rgb(255,116,49)","size":52.50896072387695},{"label":"7","x":-764.6942138671875,"y":4801.6923828125,"id":"38","attributes":{"Order":"0038","Type":"regular","Component ID":"0","Closeness Centrality":"0.3581081081081081","Degree":"11","Article":" Criteria of publication. Application. The provisions of this Chapter apply to the publication not only of a new scientific name, but also to that of any nomenclatural act or information likely to affect nomenclature.","Clustering Coefficient":"0.3090909090909091","Betweenness Centrality":"161.47944773459002","Weighted Degree":"15.0","Chapters":"3","tags":"7"},"color":"rgb(0,213,255)","size":55.017921447753906},{"label":"63","x":1862.2296142578125,"y":-1752.5194091796875,"id":"661","attributes":{"Order":"0661","Type":"regular","Component ID":"0","Closeness Centrality":"0.3888261851015801","Degree":"21","Article":" Name-bearing types. The name-bearing type of a nominal family-group taxon is a nominal genus called the \"type genus\"; the family-group name is based upon that of the type genus [Art. 29]. (See also Articles 11.7, 35, 39 and 40).","Clustering Coefficient":"0.3380952380952381","Betweenness Centrality":"811.599831626242","Weighted Degree":"62.0","Chapters":"14","tags":"63"},"color":"rgb(0,213,255)","size":71.86380004882812},{"label":"Rec.8F","x":-634.05859375,"y":5912.8173828125,"id":"72","attributes":{"Order":"0072","Type":"reccomendation","Component ID":"0","Closeness Centrality":"0.3800330943188086","Degree":"10","Article":" Responsibilities of authors, editors and publishers. Authors, editors and publishers have a responsibility to ensure that works containing new names, nomenclatural acts, or information likely to affect nomenclature are self-evidently published within the meaning of the Code. Editors and publishers should ensure that works contain the date of publication, and information about where they may be obtained.","Clustering Coefficient":"0.24444444444444444","Betweenness Centrality":"263.5893300813302","Weighted Degree":"10.0","Chapters":"3","tags":"8"},"color":"rgb(255,126,255)","size":53.225807189941406},{"label":"60.2.1","x":1691.5128173828125,"y":-1878.32861328125,"id":"641","attributes":{"Order":"0641","Type":"regular","Component ID":"0","Closeness Centrality":"0.33626159102000974","Degree":"8","Article":" Such a name can be retained as a valid name in place of a junior homonym only as long as it is regarded as a synonym of the latter.","Clustering Coefficient":"0.5","Betweenness Centrality":"21.290169790939498","Weighted Degree":"10.0","Chapters":"12","tags":"60"},"color":"rgb(0,213,255)","size":53.225807189941406},{"label":"60.1","x":1639.8924560546875,"y":-1196.4930419921875,"id":"639","attributes":{"Order":"0639","Type":"regular","Component ID":"0","Closeness Centrality":"0.38893593000282245","Degree":"27","Article":"  Substitute names. A junior homonym [Art. 53] must be rejected and replaced either by an available and potentially valid synonym [Art. 23.3.5] or, for lack of such a name, by a new substitute name [Art. 60.3]. For unused senior homonyms see Article 23.9; for the replacement of homonymous family-group names see Articles 39 and 55.3; and for the replacement of secondary homonyms in the species group see Article 59.","Clustering Coefficient":"0.245014245014245","Betweenness Centrality":"1165.33158896607","Weighted Degree":"61.0","Chapters":"12","tags":"60"},"color":"rgb(0,213,255)","size":71.50537872314453},{"label":"11.4.2","x":1867.9849853515625,"y":573.7789306640625,"id":"109","attributes":{"Order":"0109","Type":"regular","Component ID":"0","Closeness Centrality":"0.35162031130390403","Degree":"13","Article":" The scientific name of a subspecies, a trinomen [Art. 5.2], is accepted as consistent with the Principle of Binominal Nomenclature.","Clustering Coefficient":"0.28205128205128205","Betweenness Centrality":"205.8126192362348","Weighted Degree":"19.0","Chapters":"4","tags":"11"},"color":"rgb(0,213,255)","size":56.45161437988281},{"label":"69.2.2","x":-1274.5804443359375,"y":-3384.463623046875,"id":"732","attributes":{"Order":"0732","Type":"regular","Component ID":"0","Closeness Centrality":"0.36727078891257997","Degree":"10","Article":" If an author designates as type species a nominal species that was not originally included (or accepts another\u0027s such designation) and if, but only if, at the same time he or she places that nominal species in synonymy with one and only one of the originally included species (as defined in Article 67.2), that act constitutes fixation of the latter species as type species of the nominal genus or subgenus.","Clustering Coefficient":"0.2222222222222222","Betweenness Centrality":"240.41919503504153","Weighted Degree":"16.0","Chapters":"15","tags":"69"},"color":"rgb(0,213,255)","size":55.3763427734375},{"label":"Rec.76A.1.1","x":-7273.6884765625,"y":-1448.4041748046875,"id":"891","attributes":{"Order":"0895","Type":"reccomendation","Component ID":"0","Closeness Centrality":"0.3023255813953488","Degree":"5","Article":" data accompanying the original material;","Clustering Coefficient":"1.0","Betweenness Centrality":"0.0","Weighted Degree":"11.0","Chapters":"16","tags":"76"},"color":"rgb(255,126,255)","size":53.584228515625},{"label":"59.3.1","x":-249.39315795898438,"y":1236.8980712890625,"id":"635","attributes":{"Order":"0635","Type":"regular","Component ID":"0","Closeness Centrality":"0.3581081081081081","Degree":"11","Article":" If the use of a substitute name for a junior secondary homonym is a cause of confusion, the case is to be referred to the Commission for a ruling (under the plenary power if necessary, see Article 81) as to which name will, in its judgment, best serve stability and universality, and that name is then the valid name.","Clustering Coefficient":"0.18181818181818182","Betweenness Centrality":"465.35519842386884","Weighted Degree":"17.0","Chapters":"12","tags":"59"},"color":"rgb(0,213,255)","size":55.73476791381836},{"label":"79.4.1","x":-2572.690673828125,"y":3085.998779296875,"id":"947","attributes":{"Order":"0951","Type":"regular","Component ID":"0","Closeness Centrality":"0.3344660194174757","Degree":"7","Article":" A name occurring in an adopted Part of the List of Available Names in Zoology is deemed be an available name and to have the spelling, date, and authorship recorded in the List (despite any evidence to the contrary).","Clustering Coefficient":"0.19047619047619047","Betweenness Centrality":"162.7682422160346","Weighted Degree":"9.0","Chapters":"17","tags":"79"},"color":"rgb(0,213,255)","size":52.86738204956055},{"label":"72.10","x":-5335.68896484375,"y":637.8682250976562,"id":"795","attributes":{"Order":"0795","Type":"regular","Component ID":"0","Closeness Centrality":"0.3895957025728018","Degree":"19","Article":"  Value of name-bearing types. Holotypes, syntypes, lectotypes and neotypes are the bearers of the scientific names of all nominal species-group taxa (and indirectly of all animal taxa). They are the international standards of reference that provide objectivity in zoological nomenclature and must be cared for as such (see Recommendations 72D to 72F). They are to be held in trust for science by the persons responsible for their safe keeping.","Clustering Coefficient":"0.13450292397660818","Betweenness Centrality":"1914.7873212686375","Weighted Degree":"37.0","Chapters":"16","tags":"72"},"color":"rgb(0,213,255)","size":62.90322494506836},{"label":"34.1","x":2719.852783203125,"y":-1071.175537109375,"id":"440","attributes":{"Order":"0440","Type":"regular","Component ID":"0","Closeness Centrality":"0.3839509612705489","Degree":"15","Article":"  Family-group names. The suffix of a family-group name must be changed when the taxon denoted by the name is raised or lowered in rank; the author and date of the name remain unchanged [Arts. 23.3.1, 29.2, 50.3.1].","Clustering Coefficient":"0.3516483516483517","Betweenness Centrality":"781.6488447848209","Weighted Degree":"37.0","Chapters":"7","tags":"34"},"color":"rgb(0,213,255)","size":62.90322494506836},{"label":"11.7.1.5","x":434.5047607421875,"y":690.6976928710938,"id":"131","attributes":{"Order":"0131","Type":"regular","Component ID":"0","Closeness Centrality":"0.3656142212788538","Degree":"11","Article":" not be based on a genus-group name that has been suppressed by the Commission [Art. 78].","Clustering Coefficient":"0.32727272727272727","Betweenness Centrality":"738.9966820576499","Weighted Degree":"25.0","Chapters":"4","tags":"11"},"color":"rgb(0,213,255)","size":58.602149963378906},{"label":"24.1.Ex","x":728.4677124023438,"y":-2393.25830078125,"id":"305","attributes":{"Order":"0305","Type":"example","Component ID":"0","Closeness Centrality":"0.3648398199629335","Degree":"11","Article":"  The simultaneously established species-group names vulgaris Schmidt and sinensis Chang are considered to be synonyms; sinensis, proposed for a species, takes precedence over vulgaris because the latter was proposed for a subspecies.","Clustering Coefficient":"0.2909090909090909","Betweenness Centrality":"124.80103714720177","Weighted Degree":"11.0","Chapters":"6","tags":"24"},"color":"rgb(75,205,0)","size":53.584228515625},{"label":"32.5.2.4.1.Ex","x":5042.43359375,"y":975.59814453125,"id":"408","attributes":{"Order":"0408","Type":"example","Component ID":"0","Closeness Centrality":"0.20853510895883778","Degree":"1","Article":"  s. johannis, s-johannis, st. johannis, and sti johannis become sanctijohannis; s. catharinae and variants become sanctaecatharinae; n. hollandiae is corrected to novaehollandiae.","Clustering Coefficient":"0.0","Betweenness Centrality":"0.0","Weighted Degree":"1.0","Chapters":"7","tags":"32"},"color":"rgb(75,205,0)","size":50.0},{"label":"60.2","x":1418.2659912109375,"y":-1337.3253173828125,"id":"640","attributes":{"Order":"0640","Type":"regular","Component ID":"0","Closeness Centrality":"0.40174927113702624","Degree":"19","Article":"  Junior homonyms with synonyms. If the rejected junior homonym has one or more available and potentially valid synonyms, the oldest of these becomes the valid name of the taxon [Art. 23.3.5] with its own authorship and date.","Clustering Coefficient":"0.3567251461988304","Betweenness Centrality":"832.2305000294498","Weighted Degree":"31.0","Chapters":"12","tags":"60"},"color":"rgb(0,213,255)","size":60.752689361572266},{"label":"79.2.2.6","x":-4123.00537109375,"y":4503.02685546875,"id":"941","attributes":{"Order":"0945","Type":"regular","Component ID":"0","Closeness Centrality":"0.33470974010201604","Degree":"6","Article":" take into account comments received (if any) and comments of the proposers thereon, and vote to adopt the Part proposed or to abandon the proposal, under procedures prescribed in the Constitution [Art. 12] and the Bylaws of the Commission for voting under its plenary power.","Clustering Coefficient":"0.3333333333333333","Betweenness Centrality":"141.29118859934184","Weighted Degree":"8.0","Chapters":"17","tags":"79"},"color":"rgb(0,213,255)","size":52.50896072387695},{"label":"21.7.1","x":-852.2314453125,"y":7389.849609375,"id":"234","attributes":{"Order":"0234","Type":"regular","Component ID":"0","Closeness Centrality":"0.2972389991371872","Degree":"2","Article":" In the absence of evidence as to day, the provisions of Article 21.3 apply.","Clustering Coefficient":"1.0","Betweenness Centrality":"0.0","Weighted Degree":"4.0","Chapters":"5","tags":"21"},"color":"rgb(0,213,255)","size":51.07526779174805},{"label":"32.5.2.4.4","x":5057.82421875,"y":1110.7620849609375,"id":"413","attributes":{"Order":"0413","Type":"regular","Component ID":"0","Closeness Centrality":"0.27142012999803034","Degree":"3","Article":" If the first element is a Latin letter or group of Latin letters not identifiable as fitting into the preceding three categories, punctuation (if any) must be deleted and the components united.","Clustering Coefficient":"0.3333333333333333","Betweenness Centrality":"61.003164854764705","Weighted Degree":"5.0","Chapters":"7","tags":"32"},"color":"rgb(0,213,255)","size":51.433692932128906},{"label":"67.5","x":-1473.1885986328125,"y":-2785.03759765625,"id":"691","attributes":{"Order":"0691","Type":"regular","Component ID":"0","Closeness Centrality":"0.34710327455919393","Degree":"23","Article":"  Designation. The term \"designation\" in relation to fixation of a type species [Arts. 68, 69] must be rigidly construed; the following are not designations under the Code:","Clustering Coefficient":"0.4505928853754941","Betweenness Centrality":"1086.9180286679887","Weighted Degree":"69.0","Chapters":"15","tags":"67"},"color":"rgb(0,213,255)","size":74.37275695800781},{"label":"79.2.2.5","x":-3968.85693359375,"y":4177.58544921875,"id":"940","attributes":{"Order":"0944","Type":"regular","Component ID":"0","Closeness Centrality":"0.3257683215130024","Degree":"6","Article":" following receipt of the revised proposal from its ad hoc committee, publish notice of it and invite comments on the revised proposal in the same manner as for the initial proposal [Arts. 79.2.2.1, 79.2.2.2];","Clustering Coefficient":"0.7333333333333333","Betweenness Centrality":"125.40522734790855","Weighted Degree":"16.0","Chapters":"17","tags":"79"},"color":"rgb(0,213,255)","size":55.3763427734375},{"label":"33.3","x":3560.15625,"y":1107.951904296875,"id":"433","attributes":{"Order":"0433","Type":"regular","Component ID":"0","Closeness Centrality":"0.3336561743341404","Degree":"19","Article":"  Incorrect subsequent spellings. Any subsequent spelling of a name different from the correct original spelling, other than a mandatory change or an emendation, is an \"incorrect subsequent spelling\"; it is not an available name and, like an incorrect original spelling [Art. 32.4], it does not enter into homonymy and cannot be used as a substitute name, but","Clustering Coefficient":"0.29411764705882354","Betweenness Centrality":"727.2126485555206","Weighted Degree":"51.0","Chapters":"7","tags":"33"},"color":"rgb(0,213,255)","size":67.921142578125},{"label":"42.4","x":2192.432373046875,"y":-211.21417236328125,"id":"480","attributes":{"Order":"0480","Type":"regular","Component ID":"0","Closeness Centrality":"0.35010162601626016","Degree":"19","Article":"  Formation and treatment of genus-group names. A genus-group name is to be formed and treated in accordance with Articles10.3, 10.4 and 11.8, and the relevant provisions of Articles 25 to 33.","Clustering Coefficient":"0.39766081871345027","Betweenness Centrality":"368.10577037007016","Weighted Degree":"75.0","Chapters":"9","tags":"42"},"color":"rgb(0,213,255)","size":76.52330017089844},{"label":"synonym","x":262.8355407714844,"y":-2407.062744140625,"id":"1292","attributes":{"Order":"1280","Type":"Glossary","Component ID":"0","Closeness Centrality":"0.3773274917853231","Degree":"74","Article":"Each of two or more names of the same rank used to denote the same taxonomic taxon","Clustering Coefficient":"0.04528158295281583","Betweenness Centrality":"6470.8219143162","Weighted Degree":"74.0","Chapters":"other","tags":"glossary"},"color":"rgb(255,116,49)","size":76.16487121582031},{"label":"specimen, preserved","x":-3651.562744140625,"y":-1336.1307373046875,"id":"1513","attributes":{"Order":"1254","Type":"Glossary","Component ID":"0","Closeness Centrality":"0.29475935828877003","Degree":"4","Article":"A non-living specimen that is deposited in a scientific collection with the intention to keep it for further study","Clustering Coefficient":"0.8333333333333334","Betweenness Centrality":"4.4519216692315435","Weighted Degree":"4.0","Chapters":"other","tags":"glossary"},"color":"rgb(255,116,49)","size":51.07526779174805},{"label":"10.1","x":-747.4342651367188,"y":1659.020263671875,"id":"91","attributes":{"Order":"0091","Type":"regular","Component ID":"0","Closeness Centrality":"0.4022183304144775","Degree":"33","Article":" General conditions to be met. A name or nomenclatural act is available, and takes authorship and date, only when it has satisfied the provisions of this Article and, when relevant, of Articles 11 to 20 (for date and author see Articles 21 and 50). A name may be ruled to be available by the Commission [Arts. 78-81] if these conditions are not fully met.","Clustering Coefficient":"0.2518939393939394","Betweenness Centrality":"2446.80905952988","Weighted Degree":"113.0","Chapters":"4","tags":"10"},"color":"rgb(0,213,255)","size":90.14337158203125},{"label":"anonymous1","x":-1564.611328125,"y":3032.49267578125,"id":"1026","attributes":{"Order":"1027","Type":"Glossary","Component ID":"0","Closeness Centrality":"0.3321282236683538","Degree":"4","Article":"Of a work: one that does not state the name(s) of the author(s)","Clustering Coefficient":"0.6666666666666666","Betweenness Centrality":"6.923642347391947","Weighted Degree":"4.0","Chapters":"other","tags":"glossary"},"color":"rgb(255,116,49)","size":51.07526779174805},{"label":"Rec.75B","x":-2485.460205078125,"y":-635.1736450195312,"id":"877","attributes":{"Order":"0881","Type":"reccomendation","Component ID":"0","Closeness Centrality":"0.35162031130390403","Degree":"5","Article":" Consultation with specialists. Before designating a neotype, an author should be satisfied that the proposed designation does not arouse serious objection from other specialists in the group in question.","Clustering Coefficient":"0.1","Betweenness Centrality":"99.80118198498174","Weighted Degree":"5.0","Chapters":"16","tags":"75"},"color":"rgb(255,126,255)","size":51.433692932128906},{"label":"9.7","x":-2222.38037109375,"y":6604.45458984375,"id":"82","attributes":{"Order":"0082","Type":"regular","Component ID":"0","Closeness Centrality":"0.28348076527463484","Degree":"14","Article":" acoustic records made by any method;","Clustering Coefficient":"0.8681318681318682","Betweenness Centrality":"54.84072686934449","Weighted Degree":"38.0","Chapters":"3","tags":"9"},"color":"rgb(0,213,255)","size":63.26165008544922},{"label":"caste","x":-2132.132568359375,"y":-1432.251953125,"id":"1045","attributes":{"Order":"1036","Type":"Glossary","Component ID":"0","Closeness Centrality":"0.3073148974130241","Degree":"4","Article":"In social insects, a group of individuals, belonging to a particular species or subspecies, differing in form and often in function from other groups of individuals within the same species or subspecies (e.g. in bees: the workers, drones, and queens)","Clustering Coefficient":"0.16666666666666666","Betweenness Centrality":"29.405758563427547","Weighted Degree":"4.0","Chapters":"other","tags":"glossary"},"color":"rgb(255,116,49)","size":51.07526779174805},{"label":"31.1.3","x":4033.08642578125,"y":1064.882080078125,"id":"377","attributes":{"Order":"0377","Type":"regular","Component ID":"0","Closeness Centrality":"0.33865814696485624","Degree":"14","Article":" The original spelling of a name formed under Articles 31.1.1 and 31.1.2 is to be preserved [Art. 32.2] unless it is incorrect [Arts. 32.3, 32.4] (for treatment of incorrect subsequent spellings of such species-group names see Articles 33.3 and 33.4).","Clustering Coefficient":"0.38461538461538464","Betweenness Centrality":"618.5938642653","Weighted Degree":"40.0","Chapters":"7","tags":"31"},"color":"rgb(0,213,255)","size":63.978492736816406},{"label":"75.1","x":-4415.72607421875,"y":-22.29583740234375,"id":"863","attributes":{"Order":"0867","Type":"regular","Component ID":"0","Closeness Centrality":"0.3980358174465627","Degree":"24","Article":"  Definition. A neotype is the name-bearing type of a nominal species-group taxon designated under conditions specified in this Article when no name-bearing type specimen (i.e. holotype, lectotype, syntype or prior neotype) is believed to be extant and an author considers that a name-bearing type is necessary to define the nominal taxon objectively. The continued existence of paratypes or paralectotypes does not in itself preclude the designation of a neotype.","Clustering Coefficient":"0.2427536231884058","Betweenness Centrality":"1965.2387799222902","Weighted Degree":"40.0","Chapters":"16","tags":"75"},"color":"rgb(0,213,255)","size":63.978492736816406},{"label":"inappropriate name","x":-564.2478637695312,"y":-368.6253356933594,"id":"1165","attributes":{"Order":"1158","Type":"Glossary","Component ID":"0","Closeness Centrality":"0.3524296675191816","Degree":"6","Article":"A name that denotes a character, a quality, or an origin not possessed by the taxon bearing that name","Clustering Coefficient":"0.26666666666666666","Betweenness Centrality":"92.28447032243785","Weighted Degree":"6.0","Chapters":"other","tags":"glossary"},"color":"rgb(255,116,49)","size":51.7921142578125},{"label":"67.11","x":-1368.7147216796875,"y":-3194.22265625,"id":"704","attributes":{"Order":"0704","Type":"regular","Component ID":"0","Closeness Centrality":"0.3606385762889296","Degree":"25","Article":"  Nominal species that are already type species. The fact that a nominal species is the type species of a nominal genus or subgenus does not prevent it from being the type species of another. In such a case, the genus-group names are objective synonyms of one another [Art. 61.3.3].","Clustering Coefficient":"0.4866666666666667","Betweenness Centrality":"451.0210057758064","Weighted Degree":"61.0","Chapters":"15","tags":"67"},"color":"rgb(0,213,255)","size":71.50537872314453},{"label":"Rec.76A.1","x":-6714.65478515625,"y":-1572.2784423828125,"id":"890","attributes":{"Order":"0894","Type":"reccomendation","Component ID":"0","Closeness Centrality":"0.3416811306719564","Degree":"12","Article":" In ascertaining or clarifying a type locality (and type horizon, type host, and similar terms), an author should take into account:","Clustering Coefficient":"0.23636363636363636","Betweenness Centrality":"1420.305819913845","Weighted Degree":"16.0","Chapters":"16","tags":"76"},"color":"rgb(255,126,255)","size":55.3763427734375},{"label":"11.9.3.2","x":2792.0224609375,"y":489.471435546875,"id":"148","attributes":{"Order":"0148","Type":"regular","Component ID":"0","Closeness Centrality":"0.3835235179515725","Degree":"19","Article":" a species-group name is deemed to have been published in combination with the correct original spelling of the generic name, even if it was actually published in combination with an emendation or incorrect spelling of the generic name [Art. 33];","Clustering Coefficient":"0.3333333333333333","Betweenness Centrality":"944.2057799586823","Weighted Degree":"43.0","Chapters":"4","tags":"11"},"color":"rgb(0,213,255)","size":65.05376434326172},{"label":"57.4.Ex","x":3655.107421875,"y":-2635.1396484375,"id":"603","attributes":{"Order":"0603","Type":"example","Component ID":"0","Closeness Centrality":"0.35588842975206614","Degree":"10","Article":"  The specific names of Aus (Bus) intermedius Pavlov and Aus (Cus) intermedius Dupont were both originally established in the genus Aus, and so are primary homonyms. The specific name of Aus (Dus) intermedius (Nomura) was originally established in the genus Xus, and so is a secondary homonym of the species names of both Aus (Bus) intermedius and Aus (Cus) intermedius.","Clustering Coefficient":"0.2222222222222222","Betweenness Centrality":"102.07327657205161","Weighted Degree":"10.0","Chapters":"12","tags":"57"},"color":"rgb(75,205,0)","size":53.225807189941406},{"label":"74.7.3","x":-7121.916015625,"y":-751.4954833984375,"id":"853","attributes":{"Order":"0857","Type":"regular","Component ID":"0","Closeness Centrality":"0.28371422688902614","Degree":"6","Article":" contain an express statement of deliberate designation (merely citing a specimen as \"lectotype\" is insufficient).","Clustering Coefficient":"0.6","Betweenness Centrality":"43.10179760933562","Weighted Degree":"12.0","Chapters":"16","tags":"74"},"color":"rgb(0,213,255)","size":53.94265365600586},{"label":"proposal1","x":-1704.36083984375,"y":657.3824462890625,"id":"1230","attributes":{"Order":"1222","Type":"Glossary","Component ID":"0","Closeness Centrality":"0.36455026455026457","Degree":"13","Article":"An action, whether successful or unsuccessful, to establish a nominal taxon or name or to carry out a nomenclatural act","Clustering Coefficient":"0.14102564102564102","Betweenness Centrality":"436.73102807555273","Weighted Degree":"13.0","Chapters":"other","tags":"glossary"},"color":"rgb(255,116,49)","size":54.30107498168945},{"label":"aggregate","x":989.1785278320312,"y":-1685.82568359375,"id":"1021","attributes":{"Order":"1022","Type":"Glossary","Component ID":"0","Closeness Centrality":"0.3494800913010398","Degree":"13","Article":"A group of species, other than a subgenus, within a genus; or a group of species within a subgenus; or a group of subspecies within a species. An aggregate may be denoted by a species-group name interpolated in parentheses [Art. 6.2]","Clustering Coefficient":"0.2948717948717949","Betweenness Centrality":"109.15953353972759","Weighted Degree":"13.0","Chapters":"other","tags":"glossary"},"color":"rgb(255,116,49)","size":54.30107498168945},{"label":"32.5.3.1","x":3384.04931640625,"y":-625.144287109375,"id":"421","attributes":{"Order":"0421","Type":"regular","Component ID":"0","Closeness Centrality":"0.2804803582332587","Degree":"6","Article":" has an incorrectly formed suffix [Art. 29.2], or","Clustering Coefficient":"0.4666666666666667","Betweenness Centrality":"87.43502699231776","Weighted Degree":"18.0","Chapters":"7","tags":"32"},"color":"rgb(0,213,255)","size":56.09318923950195},{"label":"52.3","x":1466.64404296875,"y":222.63497924804688,"id":"558","attributes":{"Order":"0558","Type":"regular","Component ID":"0","Closeness Centrality":"0.3751701606316363","Degree":"23","Article":"  Principle of Priority applies. The relative precedence of homonyms (including primary and secondary homonyms in the case of species-group names) is determined by applying the relevant provisions of the Principles of Priority and the First Reviser [Arts. 23, 24].","Clustering Coefficient":"0.2490118577075099","Betweenness Centrality":"1121.2107743800686","Weighted Degree":"45.0","Chapters":"12","tags":"52"},"color":"rgb(0,213,255)","size":65.7706069946289},{"label":"Declaration","x":-2890.236328125,"y":4819.1572265625,"id":"1067","attributes":{"Order":"1060","Type":"Glossary","Component ID":"0","Closeness Centrality":"0.33125","Degree":"10","Article":"A provisional amendment to the Code, published by the Commission [Arts. 78.3.2, 80.1]","Clustering Coefficient":"0.5714285714285714","Betweenness Centrality":"15.909356293330635","Weighted Degree":"10.0","Chapters":"other","tags":"glossary"},"color":"rgb(255,116,49)","size":53.225807189941406},{"label":"58","x":3124.993408203125,"y":-1317.6090087890625,"id":"611","attributes":{"Order":"0611","Type":"regular","Component ID":"0","Closeness Centrality":"0.41109785202863963","Degree":"50","Article":" Variant spellings of species-group names deemed to be identical. Species-group names established for different nominal taxa that differ in spelling only in any of the following respects and that are of the same derivation and meaning are deemed to be homonyms when the nominal taxa they denote are included in the same genus or collective group:","Clustering Coefficient":"0.11193339500462535","Betweenness Centrality":"21462.04559109977","Weighted Degree":"108.0","Chapters":"12","tags":"58"},"color":"rgb(0,213,255)","size":88.35125732421875},{"label":"Preamble","x":-739.5750732421875,"y":2455.572998046875,"id":"1489","attributes":{"Order":"1358","Type":"Preamble","Component ID":"0","Closeness Centrality":"0.41245136186770426","Degree":"15","Article":"The International Code of Zoological Nomenclature is the system of rules and recommendations originally adopted by the International Congresses of Zoology and, since 1973, by the International Union of Biological Sciences (IUBS).  The objects of the Code are to promote stability and universality in the scientific names of animals and to ensure that the name of each taxon is unique and distinct. All its provisions and recommendations are subservient to those ends and none restricts the freedom of taxonomic thought or actions.  Priority of publication is a basic principle of zoological nomenclature; however, under conditions prescribed in the Code its application may be modified to conserve a long-accepted name in its accustomed meaning. When stability of nomenclature is threatened in an individual case, the strict application of the Code may under specified conditions be suspended by the International Commission on Zoological Nomenclature.  Precision and consistency in the use of terms are essential to a code of nomenclature. The meanings given to terms used in this Code are those shown in the Glossary. Both this Preamble and the Glossary are integral parts of the Code\u0027s provisions.  The International Commission on Zoological Nomenclature is the author of the Code","Clustering Coefficient":"0.2","Betweenness Centrality":"1408.1260706295236","Weighted Degree":"19.0","Chapters":"other","tags":"Preamble"},"color":"rgb(255,100,144)","size":56.45161437988281},{"label":"21.2","x":-693.0851440429688,"y":7098.9951171875,"id":"226","attributes":{"Order":"0226","Type":"regular","Component ID":"0","Closeness Centrality":"0.3245407442298634","Degree":"13","Article":"  Date specified. The date of publication specified in a work is to be adopted as correct in the absence of evidence to the contrary.","Clustering Coefficient":"0.8939393939393939","Betweenness Centrality":"22.927945015121878","Weighted Degree":"31.0","Chapters":"5","tags":"21"},"color":"rgb(0,213,255)","size":60.752689361572266},{"label":"original designation","x":-4064.4208984375,"y":-1619.2099609375,"id":"1073","attributes":{"Order":"1066","Type":"Glossary","Component ID":"0","Closeness Centrality":"0.35552115583075333","Degree":"13","Article":"The designation of the name-bearing type of a nominal taxon when it is established. [Arts. 68.1, 73.1.1]","Clustering Coefficient":"0.1282051282051282","Betweenness Centrality":"441.9057672468954","Weighted Degree":"13.0","Chapters":"other","tags":"glossary"},"color":"rgb(255,116,49)","size":54.30107498168945},{"label":"8.5.1","x":-1620.6180419921875,"y":6206.2919921875,"id":"55","attributes":{"Order":"0055","Type":"regular","Component ID":"0","Closeness Centrality":"0.2607379375591296","Degree":"4","Article":" have been issued after 2011,","Clustering Coefficient":"0.5","Betweenness Centrality":"138.96526700894157","Weighted Degree":"10.0","Chapters":"3","tags":"8"},"color":"rgb(0,213,255)","size":53.225807189941406},{"label":"89.1","x":-3745.035400390625,"y":4610.6162109375,"id":"1004","attributes":{"Order":"1008","Type":"regular","Component ID":"0","Closeness Centrality":"0.31247165532879817","Degree":"3","Article":"  Meanings of words and expressions. In interpreting the Code, the meaning attributed in the Glossary to a word or expression is to be taken as its meaning for the purposes of the Code.","Clustering Coefficient":"0.6666666666666666","Betweenness Centrality":"0.5","Weighted Degree":"7.0","Chapters":"18","tags":"89"},"color":"rgb(0,213,255)","size":52.15053939819336},{"label":"Constitution","x":-3533.227294921875,"y":4813.39599609375,"id":"1064","attributes":{"Order":"1057","Type":"Glossary","Component ID":"0","Closeness Centrality":"0.3112014453477868","Degree":"13","Article":"An abbreviation of the title \"The Constitution of the International Commission on Zoological Nomenclature\"","Clustering Coefficient":"0.23076923076923078","Betweenness Centrality":"80.4055885617305","Weighted Degree":"13.0","Chapters":"other","tags":"glossary"},"color":"rgb(255,116,49)","size":54.30107498168945},{"label":"subsequent spelling","x":4112.59326171875,"y":647.8756103515625,"id":"1271","attributes":{"Order":"1261","Type":"Glossary","Component ID":"0","Closeness Centrality":"0.3245407442298634","Degree":"19","Article":"Any spelling of an available name other than an original spelling [Art. 33]","Clustering Coefficient":"0.29411764705882354","Betweenness Centrality":"299.1916535000216","Weighted Degree":"19.0","Chapters":"other","tags":"glossary"},"color":"rgb(255,116,49)","size":56.45161437988281},{"label":"paratype","x":-5516.45361328125,"y":-1247.5572509765625,"id":"1327","attributes":{"Order":"1315","Type":"Glossary","Component ID":"0","Closeness Centrality":"0.30779539870448963","Degree":"16","Article":"Each specimen of a type series other than the holotype [Recommendation 73D]","Clustering Coefficient":"0.31868131868131866","Betweenness Centrality":"73.37100634317133","Weighted Degree":"16.0","Chapters":"other","tags":"glossary"},"color":"rgb(255,116,49)","size":55.3763427734375},{"label":"species name or name of a species","x":5742.14404296875,"y":699.8388671875,"id":"1179","attributes":{"Order":"1170","Type":"Glossary","Component ID":"0","Closeness Centrality":"0.43035602748282326","Degree":"170","Article":"A scientific name of a taxon at the rank of species. A binomen, the combination of a generic name and a specific name (an interpolated name, such as a subgeneric name or an interpolated species-group name [Art. 6], when used, is not counted as one of the names in a binomen)","Clustering Coefficient":"0.04256547146670515","Betweenness Centrality":"24918.342527266075","Weighted Degree":"170.0","Chapters":"other","tags":"glossary"},"color":"rgb(255,116,49)","size":110.57347106933594},{"label":"Rec.8A","x":-752.6499633789062,"y":5737.97900390625,"id":"67","attributes":{"Order":"0067","Type":"reccomendation","Component ID":"0","Closeness Centrality":"0.372936400541272","Degree":"11","Article":" Wide dissemination. Authors have a responsibility to ensure that new scientific names, nomenclatural acts, and information likely to affect nomenclature are made widely known. Authors can accomplish this by publishing in appropriate scientific journals or well-known monographic series, by entering new names and nomenclatural acts into the Official Register of Zoological Nomenclature (ZooBank), and by sending copies of their works to the Zoological Record.","Clustering Coefficient":"0.2","Betweenness Centrality":"383.3406579889617","Weighted Degree":"11.0","Chapters":"3","tags":"8"},"color":"rgb(255,126,255)","size":53.584228515625},{"label":"35.4","x":3145.109375,"y":-49.95118713378906,"id":"447","attributes":{"Order":"0447","Type":"regular","Component ID":"0","Closeness Centrality":"0.34675390035228987","Degree":"17","Article":"  Formation and treatment of family-group names. A family-group name is to be formed and treated in accordance with Article 11.7and the relevant provisions of Articles 25 to 34.","Clustering Coefficient":"0.39705882352941174","Betweenness Centrality":"348.14325872934637","Weighted Degree":"67.0","Chapters":"8","tags":"35"},"color":"rgb(0,213,255)","size":73.65591430664062},{"label":"junior synonym","x":578.0364990234375,"y":255.98876953125,"id":"1293","attributes":{"Order":"1281","Type":"Glossary","Component ID":"0","Closeness Centrality":"0.3470158650214052","Degree":"28","Article":"Of two synonyms: the later established, or in the case of simultaneous establishment that not given precedence under Article 24. See also Article 23.9","Clustering Coefficient":"0.12169312169312169","Betweenness Centrality":"621.2213038497264","Weighted Degree":"28.0","Chapters":"other","tags":"glossary"},"color":"rgb(255,116,49)","size":59.67741775512695},{"label":"differentiate","x":-2299.2548828125,"y":-196.8721466064453,"id":"1076","attributes":{"Order":"1069","Type":"Glossary","Component ID":"0","Closeness Centrality":"0.34202035244477536","Degree":"8","Article":"To distinguish something (e.g. a taxon) from others [Art. 13]. See also definition","Clustering Coefficient":"0.42857142857142855","Betweenness Centrality":"36.30988229645673","Weighted Degree":"8.0","Chapters":"other","tags":"glossary"},"color":"rgb(255,116,49)","size":52.50896072387695},{"label":"33.2","x":3594.829833984375,"y":1308.190673828125,"id":"427","attributes":{"Order":"0427","Type":"regular","Component ID":"0","Closeness Centrality":"0.3042614263634356","Degree":"12","Article":"  Emendations. Any demonstrably intentional change in the original spelling of a name other than a mandatory change is an \"emendation\", except as provided in Article 33.4.","Clustering Coefficient":"0.4","Betweenness Centrality":"81.98629241829785","Weighted Degree":"32.0","Chapters":"7","tags":"33"},"color":"rgb(0,213,255)","size":61.11111068725586},{"label":"73.2.1","x":-4980.82275390625,"y":-1094.9278564453125,"id":"828","attributes":{"Order":"0828","Type":"regular","Component ID":"0","Closeness Centrality":"0.40081442699243747","Degree":"13","Article":" Syntypes may include specimens labelled \"cotype\" or \"type\" (both used in the meaning of syntype), specimens with no identifying label, and specimens not seen by the author but which form the bases of previously published descriptions or illustrations upon which the author founded the new nominal species-group taxon in whole or in part [Art. 72.5.5].","Clustering Coefficient":"0.20512820512820512","Betweenness Centrality":"1124.6929129471653","Weighted Degree":"21.0","Chapters":"16","tags":"73"},"color":"rgb(0,213,255)","size":57.16845703125},{"label":"ichnotaxon","x":-889.794189453125,"y":-1237.8668212890625,"id":"1304","attributes":{"Order":"1292","Type":"Glossary","Component ID":"0","Closeness Centrality":"0.36756468391571084","Degree":"26","Article":"A taxon based on the fossilized work of an organism, including fossilized trails, tracks or burrows (trace fossils) made by an animal. See also work of an animal","Clustering Coefficient":"0.2","Betweenness Centrality":"1140.9355660988283","Weighted Degree":"26.0","Chapters":"other","tags":"glossary"},"color":"rgb(255,116,49)","size":58.9605712890625},{"label":"Rec.22A.3","x":2978.41748046875,"y":2519.803466796875,"id":"255","attributes":{"Order":"0255","Type":"reccomendation","Component ID":"0","Closeness Centrality":"0.3852390271176964","Degree":"14","Article":"  Date in a changed combination. When the original date of publication of a species-group name is cited with the name in a changed combination, the date should be enclosed within the same parentheses as the name of the original author [Art. 51.3].","Clustering Coefficient":"0.3516483516483517","Betweenness Centrality":"758.4894351470815","Weighted Degree":"22.0","Chapters":"5","tags":"22"},"color":"rgb(255,126,255)","size":57.52688217163086},{"label":"type specimen","x":-5235.5966796875,"y":-104.1813735961914,"id":"1336","attributes":{"Order":"1324","Type":"Glossary","Component ID":"0","Closeness Centrality":"0.32879980911476975","Degree":"17","Article":"A term used in previous editions of the Code for a holotype, lectotype or neotype, or for any syntype; also used generally for any specimen of the type series (q.v.)","Clustering Coefficient":"0.33088235294117646","Betweenness Centrality":"107.6668345606873","Weighted Degree":"17.0","Chapters":"other","tags":"glossary"},"color":"rgb(255,116,49)","size":55.73476791381836},{"label":"11.7.1.2","x":1252.421875,"y":-551.5025634765625,"id":"126","attributes":{"Order":"0126","Type":"regular","Component ID":"0","Closeness Centrality":"0.3752723311546841","Degree":"13","Article":" be clearly used as a scientific name to denote a suprageneric taxon and not merely as a plural noun or adjective referring to the members of a genus;","Clustering Coefficient":"0.32051282051282054","Betweenness Centrality":"366.2665567367835","Weighted Degree":"23.0","Chapters":"4","tags":"11"},"color":"rgb(0,213,255)","size":57.88530349731445},{"label":"Rec.1.4.1A","x":-1029.88720703125,"y":2266.92626953125,"id":"16","attributes":{"Order":"0016","Type":"reccomendation","Component ID":"0","Closeness Centrality":"0.408054486230382","Degree":"14","Article":" Names already in use for taxa that are not animals. Authors intending to establish new genus-group names are urged to consult the Index Nominum Genericorum (Plantarum) and the Approved List of Bacterial Names to determine whether identical names have been established under the International Codes of Nomenclature relevant to those lists and, if so, to refrain from publishing identical zoological names.","Clustering Coefficient":"0.10256410256410256","Betweenness Centrality":"1595.5330506939767","Weighted Degree":"14.0","Chapters":"1","tags":"1"},"color":"rgb(255,126,255)","size":54.65950012207031},{"label":"13.5","x":-1749.65283203125,"y":175.61990356445312,"id":"188","attributes":{"Order":"0188","Type":"regular","Component ID":"0","Closeness Centrality":"0.41644001208824416","Degree":"23","Article":"  Combined description of new family-group taxon and new genus. The combined description or definition of a new nominal family-group taxon and a single new nominal genus of which the name provides the basis for the new family-group name [Art. 11.5] is deemed to confer availability on each name under Article 13.1.1, but for such names published after 1930 availability is not conferred on either name unless a type species is fixed for the new nominal genus [Arts. 13.2 and 13.3].","Clustering Coefficient":"0.2845849802371542","Betweenness Centrality":"1374.7377848357205","Weighted Degree":"43.0","Chapters":"4","tags":"13"},"color":"rgb(0,213,255)","size":65.05376434326172},{"label":"Rec.21B","x":-1375.7005615234375,"y":4804.9140625,"id":"242","attributes":{"Order":"0242","Type":"reccomendation","Component ID":"0","Closeness Centrality":"0.35153061224489796","Degree":"7","Article":" Simultaneous publication of relevant data. An editor or publisher should require that all matter submitted by an author and affecting the availability of a new scientific name, including type fixation, be published in the same work and on the same day [Recommendation 10A].","Clustering Coefficient":"0.23809523809523808","Betweenness Centrality":"116.26571596344246","Weighted Degree":"11.0","Chapters":"5","tags":"21"},"color":"rgb(255,126,255)","size":53.584228515625},{"label":"50.1.3","x":-1631.8839111328125,"y":-505.12054443359375,"id":"519","attributes":{"Order":"0519","Type":"regular","Component ID":"0","Closeness Centrality":"0.3569023569023569","Degree":"6","Article":" The provisions of this Chapter apply also to joint authors.","Clustering Coefficient":"0.4","Betweenness Centrality":"77.76832289454043","Weighted Degree":"12.0","Chapters":"11","tags":"50"},"color":"rgb(0,213,255)","size":53.94265365600586},{"label":"valid","x":-2495.286376953125,"y":-1496.2340087890625,"id":"1341","attributes":{"Order":"1329","Type":"Glossary","Component ID":"0","Closeness Centrality":"0.4","Degree":"92","Article":"Of an available name or a nomenclatural act: one that is acceptable under the provisions of the Code and, in the case of a name, which is the correct name of a taxon in an author\u0027s taxonomic judgment","Clustering Coefficient":"0.03678929765886288","Betweenness Centrality":"13002.58726015282","Weighted Degree":"92.0","Chapters":"other","tags":"glossary"},"color":"rgb(255,116,49)","size":82.61648559570312},{"label":"51.2.1.Ex","x":495.09234619140625,"y":1852.0635986328125,"id":"540","attributes":{"Order":"0540","Type":"example","Component ID":"0","Closeness Centrality":"0.2749950109758531","Degree":"2","Article":"  Reference to Cancer pagurus Linnaeus as used by Latreille may be cited as \"Cancer pagurus Linnaeus sensu Latreille\", or as \"Cancer pagurusLinnaeus (as interpreted by Latreille)\" or in some other distinctive manner, but not as \"Cancer pagurus Latreille\" or \"Cancer pagurus (Latreille)\".","Clustering Coefficient":"0.0","Betweenness Centrality":"5.085344792704136","Weighted Degree":"2.0","Chapters":"11","tags":"51"},"color":"rgb(75,205,0)","size":50.358421325683594},{"label":"72.1.3","x":-4937.98681640625,"y":-1324.03369140625,"id":"767","attributes":{"Order":"0767","Type":"regular","Component ID":"0","Closeness Centrality":"0.31987000928505105","Degree":"13","Article":" other specimens: those without a name-bearing function (paratypes [Art. 72.4.5], paralectotypes [Arts. 73.2.2, 74.1.3]; seeGlossary for definitions).","Clustering Coefficient":"0.4222222222222222","Betweenness Centrality":"52.70165205289602","Weighted Degree":"31.0","Chapters":"16","tags":"72"},"color":"rgb(0,213,255)","size":60.752689361572266},{"label":"original spelling","x":4339.51904296875,"y":1180.6033935546875,"id":"1270","attributes":{"Order":"1260","Type":"Glossary","Component ID":"0","Closeness Centrality":"0.3291139240506329","Degree":"29","Article":"The spelling or one of the spellings of a name employed when it is established [Arts. 32.1, 32.2.1]","Clustering Coefficient":"0.12962962962962962","Betweenness Centrality":"1138.3789641965488","Weighted Degree":"29.0","Chapters":"other","tags":"glossary"},"color":"rgb(255,116,49)","size":60.03584289550781},{"label":"reject","x":167.1494140625,"y":877.378173828125,"id":"1248","attributes":{"Order":"1238","Type":"Glossary","Component ID":"0","Closeness Centrality":"0.3607329842931937","Degree":"27","Article":"To set aside, in accord with the provisions of the Code and, in the case of a name, taxonomic judgement, (1) a work for the purposes of zoological nomenclature, or (2) a name in favour of another name. See rejected name, rejected work, suppression","Clustering Coefficient":"0.14153846153846153","Betweenness Centrality":"2058.42432552347","Weighted Degree":"27.0","Chapters":"other","tags":"glossary"},"color":"rgb(255,116,49)","size":59.31899642944336},{"label":"3","x":-1192.569091796875,"y":2505.446044921875,"id":"20","attributes":{"Order":"0020","Type":"regular","Component ID":"0","Closeness Centrality":"0.3541506039578515","Degree":"14","Article":" Starting point. The date 1 January 1758 is arbitrarily fixed in this Code as the date of the starting point of zoological nomenclature.","Clustering Coefficient":"0.31868131868131866","Betweenness Centrality":"339.8920520842277","Weighted Degree":"30.0","Chapters":"1","tags":"3"},"color":"rgb(0,213,255)","size":60.394264221191406},{"label":"Rec.73A","x":-5271.38525390625,"y":-442.6521911621094,"id":"811","attributes":{"Order":"0811","Type":"reccomendation","Component ID":"0","Closeness Centrality":"0.39092198581560283","Degree":"9","Article":" Designation of holotype. An author who establishes a new nominal species-group taxon should designate its holotype in a way that will facilitate its subsequent recognition.","Clustering Coefficient":"0.19444444444444445","Betweenness Centrality":"191.3470997640541","Weighted Degree":"13.0","Chapters":"16","tags":"73"},"color":"rgb(255,126,255)","size":54.30107498168945},{"label":"Rec. 73H","x":-3325.954345703125,"y":-1300.131591796875,"id":"1510","attributes":{"Order":"0836","Type":"reccomendation","Component ID":"0","Closeness Centrality":"0.38491620111731845","Degree":"10","Article":"Assertion of due diligence. When establishing a new species-group taxon without a preserved name-bearing type, steps taken by an author to capture and preserve a physical specimen of the new taxon and/or locate an existing preserved specimen in natural history collections should be recounted.","Clustering Coefficient":"0.4666666666666667","Betweenness Centrality":"477.8400434679793","Weighted Degree":"10.0","Chapters":"16","tags":"73"},"color":"rgb(255,126,255)","size":53.225807189941406},{"label":"nomenclature","x":-1238.2589111328125,"y":3656.552490234375,"id":"1202","attributes":{"Order":"1194","Type":"Glossary","Component ID":"0","Closeness Centrality":"0.375886524822695","Degree":"72","Article":"A system of names, and provisions for their formation and use","Clustering Coefficient":"0.04869215291750503","Betweenness Centrality":"8011.054949127644","Weighted Degree":"72.0","Chapters":"other","tags":"glossary"},"color":"rgb(255,116,49)","size":75.44802856445312},{"label":"8.4","x":-1739.9886474609375,"y":5355.39599609375,"id":"49","attributes":{"Order":"0049","Type":"regular","Component ID":"0","Closeness Centrality":"0.3004797208896642","Degree":"14","Article":" Works issued as physical copies. Printing on paper and optical disc are the only recognized formats for works issued as physical copies. In addition to fulfilling the requirements of Article 8.1 while not being excluded by Article 9, works issued as physical copies are subject to the following criteria:","Clustering Coefficient":"0.3974358974358974","Betweenness Centrality":"860.7331492487202","Weighted Degree":"40.0","Chapters":"3","tags":"8"},"color":"rgb(0,213,255)","size":63.978492736816406},{"label":"53.3.1","x":3260.8935546875,"y":-1128.734619140625,"id":"570","attributes":{"Order":"0570","Type":"regular","Component ID":"0","Closeness Centrality":"0.3503686753114671","Degree":"9","Article":" The variant spellings of species-group names listed in Article 58 are deemed to be identical spellings for the purposes of the Principle of Homonymy.","Clustering Coefficient":"0.4166666666666667","Betweenness Centrality":"125.53220293288592","Weighted Degree":"15.0","Chapters":"12","tags":"53"},"color":"rgb(0,213,255)","size":55.017921447753906},{"label":"15","x":-212.9479522705078,"y":1438.1600341796875,"id":"194","attributes":{"Order":"0194","Type":"regular","Component ID":"0","Closeness Centrality":"0.3820349320765179","Degree":"28","Article":" Names and nomenclatural acts published after 1960.","Clustering Coefficient":"0.4707692307692308","Betweenness Centrality":"682.8552098933638","Weighted Degree":"68.0","Chapters":"4","tags":"15"},"color":"rgb(0,213,255)","size":74.01433563232422},{"label":"1930","x":-2547.2490234375,"y":788.6311645507812,"id":"1473","attributes":{"Order":"1347","Type":"Important Dates","Component ID":"0","Closeness Centrality":"0.342360248447205","Degree":"26","Clustering Coefficient":"0.15076923076923077","Betweenness Centrality":"1178.6071076879493","Weighted Degree":"26.0","Chapters":"other","tags":"dates"},"color":"rgb(136,111,57)","size":58.9605712890625},{"label":"35.5","x":2166.54833984375,"y":-2656.82763671875,"id":"451","attributes":{"Order":"0451","Type":"regular","Component ID":"0","Closeness Centrality":"0.35524619747357566","Degree":"13","Article":"  Precedence for names in use at higher rank. If after 1999 a name in use for a family-group taxon (e.g. for a subfamily) is found to be older than a name in prevailing usage for a taxon at higher rank in the same family-group taxon (e.g. for the family within which the older name is the name of a subfamily) the older name is not to displace the younger name.","Clustering Coefficient":"0.358974358974359","Betweenness Centrality":"361.47606924941095","Weighted Degree":"19.0","Chapters":"8","tags":"35"},"color":"rgb(0,213,255)","size":56.45161437988281},{"label":"family group","x":2960.44873046875,"y":-4100.9140625,"id":"1103","attributes":{"Order":"1096","Type":"Glossary","Component ID":"0","Closeness Centrality":"0.4004649811101424","Degree":"129","Article":"In the hierarchy of classification, the highest-ranking group of taxa whose names are fully regulated by the Code. The family group includes taxa at the ranks of superfamily, family, subfamily, tribe, and any other rank below superfamily and above the genus group that may be required, such as subtribe [Art. 35.1]","Clustering Coefficient":"0.05636092670369869","Betweenness Centrality":"18143.488767996958","Weighted Degree":"129.0","Chapters":"other","tags":"glossary"},"color":"rgb(255,116,49)","size":95.87813568115234},{"label":"89.2","x":-3551.572021484375,"y":4349.2431640625,"id":"1006","attributes":{"Order":"1010","Type":"regular","Component ID":"0","Closeness Centrality":"0.31240081614146453","Degree":"2","Article":"  Status of Recommendations, Examples, Titles and Appendices. Recommendations, examples, and all titles and appendices do not form part of the legislative text of the Code.","Clustering Coefficient":"1.0","Betweenness Centrality":"0.0","Weighted Degree":"4.0","Chapters":"18","tags":"89"},"color":"rgb(0,213,255)","size":51.07526779174805},{"label":"73.1.1
[truncated: 2,083,454 more chars]
